# Supplementary material for: Seasonal Differences in Structural and Genetic Control of Digestibility in Perennial Ryegrass
Source: Front Plant Sci. 2022 Jan 4;12:801145. doi: 10.3389/fpls.2021.801145 (PMC8765707; doi:10.3389/fpls.2021.801145)
Supplement: Supplementary file 5 [file Table_1.xlsx]

## Sheet: Legend
Supplementary Table 1: Description of Plant Material and grouping obtained by fastStructure analysis
Genotype.no	Number of the genotype
Genotype.name	Name of the genotype
Accession	Name of the population or of the cross from which the genotype was taken
Group	Type of accession (wild, breeding material or commercial variety)
Longitude	For wild accessions only: longitude of origin
Latitude	For wild accessions only: latitude of origin
Q1_temperate	Percentage of assignment according to this fastStructure group
Q2_warm	Percentage of assignment according to this fastStructure group
Q3_aber	Percentage of assignment according to this fastStructure group
Q4_NZ	Percentage of assignment according to this fastStructure group
Qmax	Final group according to highest assignment in fastStructure
NA	Not Available

## Sheet: Supplementary Table 1
Genotype.no	Genotype.name	Accession	Group	Longitude	Latitude	Q1_temperate	Q2_warm	Q3_aber	Q4_NZ	Qmax
1	10101-01	10101	wild	1.78784	43.5715	0.999997	1e-06	1e-06	1e-06	Temperate
2	10101-02	10101	wild	1.78784	43.5715	0.853832	0.146167	1e-06	1e-06	Temperate
3	10102-01	10102	wild	1.6104	43.345	0.89237	0.107629	1e-06	1e-06	Temperate
5	10111-01	10111	wild	2.02903	42.8128	0.712962	0.287037	1e-06	1e-06	Temperate
6	10116-01	10116	wild	2.57114	42.941	0.680199	0.3198	1e-06	1e-06	Temperate
7	10153-01	10153	wild	5.30764	44.3158	0.941651	0.058348	1e-06	1e-06	Temperate
8	10153-02	10153	wild	5.30764	44.3158	0.844674	0.110239	0.036445	0.008642	Temperate
9	10153-03	10153	wild	5.30764	44.3158	0.976862	0.023137	1e-06	1e-06	Temperate
10	10160-01	10160	wild	5.29741	45.1473	0.822231	0.145804	0.031905	5.9e-05	Temperate
13	10203-01	10203	wild	-0.84328	43.5831	0.460902	0.318937	0.018463	0.201699	Temperate
14	10203-02	10203	wild	-0.84328	43.5831	0.55785	0.390322	0.041326	0.010503	Temperate
15	10210-01	10210	wild	-0.309368	43.1954	0.797883	0.139563	1e-06	0.062553	Temperate
16	10210-02	10210	wild	-0.309368	43.1954	0.873087	0.126912	1e-06	1e-06	Temperate
17	10210-03	10210	wild	-0.309368	43.1954	0.76082	1e-06	1e-06	0.239178	Temperate
18	10210-04	10210	wild	-0.309368	43.1954	0.462034	0.065067	0.165979	0.30692	Temperate
19	10257-01	10257	wild	4.62147	45.199	0.876207	0.062185	0.061608	1e-06	Temperate
20	10257-02	10257	wild	4.62147	45.199	0.990457	0.004562	0.00498	1e-06	Temperate
21	10257-03	10257	wild	4.62147	45.199	0.999998	1e-06	1e-06	1e-06	Temperate
22	10257-04	10257	wild	4.62147	45.199	0.983815	1e-06	0.016184	1e-06	Temperate
23	10257-05	10257	wild	4.62147	45.199	0.961238	0.038761	1e-06	1e-06	Temperate
25	10257-07	10257	wild	4.62147	45.199	0.998035	0.001963	1e-06	1e-06	Temperate
26	10257-08	10257	wild	4.62147	45.199	0.988441	0.011558	1e-06	1e-06	Temperate
30	10257-11	10257	wild	4.62147	45.199	0.996765	0.003234	1e-06	1e-06	Temperate
31	10257-13	10257	wild	4.62147	45.199	0.95655	0.032225	0.011225	1e-06	Temperate
33	10260-01	10260	wild	4.4885	44.9454	0.999998	1e-06	1e-06	1e-06	Temperate
34	10260-02	10260	wild	4.4885	44.9454	0.999998	1e-06	1e-06	1e-06	Temperate
35	10260-03	10260	wild	4.4885	44.9454	0.888086	1e-06	0.073056	0.038857	Temperate
36	10260-04	10260	wild	4.4885	44.9454	0.952488	0.03707	1e-06	0.010442	Temperate
37	10260-05	10260	wild	4.4885	44.9454	0.999998	1e-06	1e-06	1e-06	Temperate
39	10266-01	10266	wild	3.58249	44.3456	0.954907	1e-06	0.007191	0.037901	Temperate
40	10266-02	10266	wild	3.58249	44.3456	0.866063	0.082798	0.051138	1e-06	Temperate
43	10266-05	10266	wild	3.58249	44.3456	0.681417	0.218018	0.100564	1e-06	Temperate
44	10266-06	10266	wild	3.58249	44.3456	0.971514	1e-06	0.000538	0.027947	Temperate
46	10266-08	10266	wild	3.58249	44.3456	0.946239	0.049758	0.004002	1e-06	Temperate
47	10266-09	10266	wild	3.58249	44.3456	0.999998	1e-06	1e-06	1e-06	Temperate
48	10266-10	10266	wild	3.58249	44.3456	0.994275	1.2e-05	0.005713	1e-06	Temperate
49	10305-01	10305	wild	-3.4486	48.2717	0.999998	1e-06	1e-06	1e-06	Temperate
50	10305-02	10305	wild	-3.4486	48.2717	0.542229	0.253624	1e-06	0.204146	Temperate
51	10305-03	10305	wild	-3.4486	48.2717	0.999998	1e-06	1e-06	1e-06	Temperate
52	10305-04	10305	wild	-3.4486	48.2717	0.556935	0.287101	0.155964	1e-06	Temperate
53	10313-01	10313	wild	-3.37809	47.6634	0.931055	1e-06	0.068944	1e-06	Temperate
54	10313-02	10313	wild	-3.37809	47.6634	0.877796	1e-06	1e-06	0.122203	Temperate
55	10313-03	10313	wild	-3.37809	47.6634	0.986904	0.013094	1e-06	1e-06	Temperate
56	10313-04	10313	wild	-3.37809	47.6634	0.745545	1e-06	1e-06	0.254454	Temperate
58	10316-02	10316	wild	-2.4276	47.9197	0.994469	0.005529	1e-06	1e-06	Temperate
59	10316-03	10316	wild	-2.4276	47.9197	0.552981	0.447018	1e-06	1e-06	Temperate
60	10319-01	10319	wild	-3.79397	48.5533	0.709946	1e-06	3.7e-05	0.290016	Temperate
61	10319-02	10319	wild	-3.79397	48.5533	0.999998	1e-06	1e-06	1e-06	Temperate
62	10319-03	10319	wild	-3.79397	48.5533	0.499928	0.312081	0.187991	1e-06	Temperate
63	10319-04	10319	wild	-3.79397	48.5533	0.942481	0.037185	0.020334	1e-06	Temperate
64	10319-05	10319	wild	-3.79397	48.5533	0.77144	1e-06	1e-06	0.228559	Temperate
65	10319-06	10319	wild	-3.79397	48.5533	0.594569	0.404239	0.001191	1e-06	Temperate
66	10319-07	10319	wild	-3.79397	48.5533	0.935231	1e-06	1e-06	0.064768	Temperate
67	10319-08	10319	wild	-3.79397	48.5533	0.999998	1e-06	1e-06	1e-06	Temperate
68	10354-01	10354	wild	2.89674	49.9834	0.981415	0.018584	1e-06	1e-06	Temperate
69	10354-02	10354	wild	2.89674	49.9834	0.999998	1e-06	1e-06	1e-06	Temperate
70	10354-03	10354	wild	2.89674	49.9834	0.95947	1e-06	1e-06	0.040529	Temperate
71	10354-04	10354	wild	2.89674	49.9834	0.999998	1e-06	1e-06	1e-06	Temperate
72	10354-05	10354	wild	2.89674	49.9834	0.999998	1e-06	1e-06	1e-06	Temperate
73	10367-01	10367	wild	2.02364	50.8575	0.999998	1e-06	1e-06	1e-06	Temperate
74	10367-02	10367	wild	2.02364	50.8575	0.999998	1e-06	1e-06	1e-06	Temperate
75	10367-03	10367	wild	2.02364	50.8575	0.999998	1e-06	1e-06	1e-06	Temperate
76	10367-04	10367	wild	2.02364	50.8575	0.999902	1e-06	9.6e-05	1e-06	Temperate
77	10367-05	10367	wild	2.02364	50.8575	0.999997	1e-06	1e-06	1e-06	Temperate
78	10367-06	10367	wild	2.02364	50.8575	0.999998	1e-06	1e-06	1e-06	Temperate
79	10367-07	10367	wild	2.02364	50.8575	0.999998	1e-06	1e-06	1e-06	Temperate
80	10370-01	10370	wild	2.61062	50.7778	0.999998	1e-06	1e-06	1e-06	Temperate
81	10370-02	10370	wild	2.61062	50.7778	0.999998	1e-06	1e-06	1e-06	Temperate
82	10370-03	10370	wild	2.61062	50.7778	0.999998	1e-06	1e-06	1e-06	Temperate
83	10370-04	10370	wild	2.61062	50.7778	0.999998	1e-06	1e-06	1e-06	Temperate
84	10370-05	10370	wild	2.61062	50.7778	0.999789	1e-06	0.000209	1e-06	Temperate
85	10370-06	10370	wild	2.61062	50.7778	0.999998	1e-06	1e-06	1e-06	Temperate
86	10370-07	10370	wild	2.61062	50.7778	0.999998	1e-06	1e-06	1e-06	Temperate
88	10370-09	10370	wild	2.61062	50.7778	0.998084	1e-06	0.001915	1e-06	Temperate
90	10370-11	10370	wild	2.61062	50.7778	0.999998	1e-06	1e-06	1e-06	Temperate
91	10370-12	10370	wild	2.61062	50.7778	0.999998	1e-06	1e-06	1e-06	Temperate
92	10370-13	10370	wild	2.61062	50.7778	0.999998	1e-06	1e-06	1e-06	Temperate
93	10370-14	10370	wild	2.61062	50.7778	0.999998	1e-06	1e-06	1e-06	Temperate
95	10370-16	10370	wild	2.61062	50.7778	0.999998	1e-06	1e-06	1e-06	Temperate
96	10370-17	10370	wild	2.61062	50.7778	0.999998	1e-06	1e-06	1e-06	Temperate
97	10370-18	10370	wild	2.61062	50.7778	0.999998	1e-06	1e-06	1e-06	Temperate
98	10370-19	10370	wild	2.61062	50.7778	0.999998	1e-06	1e-06	1e-06	Temperate
99	10370-20	10370	wild	2.61062	50.7778	0.999998	1e-06	1e-06	1e-06	Temperate
102	10370-23	10370	wild	2.61062	50.7778	0.999998	1e-06	1e-06	1e-06	Temperate
103	10370-24	10370	wild	2.61062	50.7778	0.999998	1e-06	1e-06	1e-06	Temperate
104	10370-25	10370	wild	2.61062	50.7778	0.999998	1e-06	1e-06	1e-06	Temperate
105	10370-26	10370	wild	2.61062	50.7778	0.999998	1e-06	1e-06	1e-06	Temperate
106	10370-27	10370	wild	2.61062	50.7778	0.999998	1e-06	1e-06	1e-06	Temperate
107	10370-28	10370	wild	2.61062	50.7778	0.999998	1e-06	1e-06	1e-06	Temperate
108	10370-29	10370	wild	2.61062	50.7778	0.999998	1e-06	1e-06	1e-06	Temperate
109	10370-30	10370	wild	2.61062	50.7778	0.999998	1e-06	1e-06	1e-06	Temperate
110	10370-31	10370	wild	2.61062	50.7778	0.999733	1e-06	0.000266	1e-06	Temperate
111	10370-32	10370	wild	2.61062	50.7778	0.999998	1e-06	1e-06	1e-06	Temperate
112	10370-33	10370	wild	2.61062	50.7778	0.999998	1e-06	1e-06	1e-06	Temperate
114	10370-35	10370	wild	2.61062	50.7778	0.999998	1e-06	1e-06	1e-06	Temperate
115	10370-36	10370	wild	2.61062	50.7778	0.999998	1e-06	1e-06	1e-06	Temperate
116	10370-37	10370	wild	2.61062	50.7778	0.999998	1e-06	1e-06	1e-06	Temperate
117	10370-38	10370	wild	2.61062	50.7778	0.999998	1e-06	1e-06	1e-06	Temperate
118	10370-39	10370	wild	2.61062	50.7778	0.999998	1e-06	1e-06	1e-06	Temperate
119	10370-40	10370	wild	2.61062	50.7778	0.999998	1e-06	1e-06	1e-06	Temperate
120	10370-41	10370	wild	2.61062	50.7778	0.999998	1e-06	1e-06	1e-06	Temperate
121	10370-42	10370	wild	2.61062	50.7778	0.999998	1e-06	1e-06	1e-06	Temperate
122	10370-43	10370	wild	2.61062	50.7778	0.999934	1e-06	6.5e-05	1e-06	Temperate
123	10370-44	10370	wild	2.61062	50.7778	0.999998	1e-06	1e-06	1e-06	Temperate
124	10370-45	10370	wild	2.61062	50.7778	0.999998	1e-06	1e-06	1e-06	Temperate
125	10370-46	10370	wild	2.61062	50.7778	0.999998	1e-06	1e-06	1e-06	Temperate
126	10370-47	10370	wild	2.61062	50.7778	0.760765	1e-06	1e-06	0.239234	Temperate
127	10370-48	10370	wild	2.61062	50.7778	0.999998	1e-06	1e-06	1e-06	Temperate
128	10370-49	10370	wild	2.61062	50.7778	0.999998	1e-06	1e-06	1e-06	Temperate
129	10370-50	10370	wild	2.61062	50.7778	0.999998	1e-06	1e-06	1e-06	Temperate
130	10370-51	10370	wild	2.61062	50.7778	0.999998	1e-06	1e-06	1e-06	Temperate
131	10370-52	10370	wild	2.61062	50.7778	0.999998	1e-06	1e-06	1e-06	Temperate
132	10370-53	10370	wild	2.61062	50.7778	0.999998	1e-06	1e-06	1e-06	Temperate
133	10370-54	10370	wild	2.61062	50.7778	0.999998	1e-06	1e-06	1e-06	Temperate
134	10370-55	10370	wild	2.61062	50.7778	0.999998	1e-06	1e-06	1e-06	Temperate
135	10370-56	10370	wild	2.61062	50.7778	0.999998	1e-06	1e-06	1e-06	Temperate
138	10370-59	10370	wild	2.61062	50.7778	0.999998	1e-06	1e-06	1e-06	Temperate
141	10370-62	10370	wild	2.61062	50.7778	0.999998	1e-06	1e-06	1e-06	Temperate
142	10370-63	10370	wild	2.61062	50.7778	0.879277	1e-06	0.120722	1e-06	Temperate
143	10370-64	10370	wild	2.61062	50.7778	0.999998	1e-06	1e-06	1e-06	Temperate
144	10370-65	10370	wild	2.61062	50.7778	0.999998	1e-06	1e-06	1e-06	Temperate
145	10370-66	10370	wild	2.61062	50.7778	0.999998	1e-06	1e-06	1e-06	Temperate
146	10370-67	10370	wild	2.61062	50.7778	0.999793	1e-06	0.000206	1e-06	Temperate
147	10370-68	10370	wild	2.61062	50.7778	0.999998	1e-06	1e-06	1e-06	Temperate
148	10370-69	10370	wild	2.61062	50.7778	0.999998	1e-06	1e-06	1e-06	Temperate
149	10370-70	10370	wild	2.61062	50.7778	0.999998	1e-06	1e-06	1e-06	Temperate
150	10370-71	10370	wild	2.61062	50.7778	0.999998	1e-06	1e-06	1e-06	Temperate
151	10370-72	10370	wild	2.61062	50.7778	0.999998	1e-06	1e-06	1e-06	Temperate
152	10370-73	10370	wild	2.61062	50.7778	0.999998	1e-06	1e-06	1e-06	Temperate
153	10370-74	10370	wild	2.61062	50.7778	0.99999	1e-06	9e-06	1e-06	Temperate
155	10370-76	10370	wild	2.61062	50.7778	0.999998	1e-06	1e-06	1e-06	Temperate
156	10370-77	10370	wild	2.61062	50.7778	0.999998	1e-06	1e-06	1e-06	Temperate
157	10370-78	10370	wild	2.61062	50.7778	0.999998	1e-06	1e-06	1e-06	Temperate
158	10370-79	10370	wild	2.61062	50.7778	0.999998	1e-06	1e-06	1e-06	Temperate
159	10370-80	10370	wild	2.61062	50.7778	0.999998	1e-06	1e-06	1e-06	Temperate
160	10370-81	10370	wild	2.61062	50.7778	0.999998	1e-06	1e-06	1e-06	Temperate
161	10406-01	10406	wild	1.73551	48.1726	0.948479	0.05152	1e-06	1e-06	Temperate
167	10559-02	10559	wild	6.70744	47.6293	0.988912	1e-06	0.011087	1e-06	Temperate
171	10616-02	10616	wild	4.30304	49.292	0.999998	1e-06	1e-06	1e-06	Temperate
172	10662-01	10662	wild	7.72799	49.0341	0.999998	1e-06	1e-06	1e-06	Temperate
176	10703-02	10703	wild	-0.563893	46.5581	0.643035	0.002327	1e-06	0.354638	Temperate
177	10765-01	10765	wild	2.48961	43.9081	0.954159	1e-06	1e-06	0.04584	Temperate
178	10765-02	10765	wild	2.48961	43.9081	0.93063	0.069369	1e-06	1e-06	Temperate
180	10861-02	10861	wild	5.1267	46.2132	0.969837	0.016176	1e-06	0.013986	Temperate
181	10861-03	10861	wild	5.1267	46.2132	0.974217	1e-06	1e-06	0.025782	Temperate
182	10861-04	10861	wild	5.1267	46.2132	0.982155	1e-06	1e-06	0.017844	Temperate
187	10875-03	10875	wild	5.58737	47.2633	0.999998	1e-06	1e-06	1e-06	Temperate
190	10954-01	10954	wild	6.89185	43.6083	0.714933	0.218577	0.063598	0.002892	Temperate
191	10954-02	10954	wild	6.89185	43.6083	0.861632	0.138367	1e-06	1e-06	Temperate
192	10954-03	10954	wild	6.89185	43.6083	0.707717	0.169205	0.123077	1e-06	Temperate
193	10954-04	10954	wild	6.89185	43.6083	0.737526	0.1832	0.07643	0.002844	Temperate
194	10976-01	10976	wild	6.28533	44.6993	0.829431	0.125152	0.045416	1e-06	Temperate
196	11163-01	11163	wild	1.4621	46.9787	0.971202	1e-06	1e-06	0.028797	Temperate
198	11178-01	11178	wild	0.705166	47.6999	0.72981	0.003822	0.145082	0.121286	Temperate
199	11178-02	11178	wild	0.705166	47.6999	0.983449	1e-06	1e-06	0.01655	Temperate
202	ba11427-01	ba11427	wild	20.95	51.6833	0.999998	1e-06	1e-06	1e-06	Temperate
206	ba11448-03	ba11448	wild	20.4333	49.4	0.999998	1e-06	1e-06	1e-06	Temperate
208	ba11451-01	ba11451	wild	20.0667	49.35	0.999998	1e-06	1e-06	1e-06	Temperate
210	ba11461-01	ba11461	wild	19.85	49.35	0.999998	1e-06	1e-06	1e-06	Temperate
211	ba11461-02	ba11461	wild	19.85	49.35	0.999998	1e-06	1e-06	1e-06	Temperate
212	ba11461-03	ba11461	wild	19.85	49.35	0.999998	1e-06	1e-06	1e-06	Temperate
213	ba11461-04	ba11461	wild	19.85	49.35	0.999998	1e-06	1e-06	1e-06	Temperate
214	ba11461-05	ba11461	wild	19.85	49.35	0.999998	1e-06	1e-06	1e-06	Temperate
216	ba11461-07	ba11461	wild	19.85	49.35	0.999998	1e-06	1e-06	1e-06	Temperate
218	ba12275-02	ba12275	wild	17.45	49.3167	0.999998	1e-06	1e-06	1e-06	Temperate
219	ba12275-03	ba12275	wild	17.45	49.3167	0.999998	1e-06	1e-06	1e-06	Temperate
220	ba12275-04	ba12275	wild	17.45	49.3167	0.999998	1e-06	1e-06	1e-06	Temperate
221	ba12275-05	ba12275	wild	17.45	49.3167	0.999998	1e-06	1e-06	1e-06	Temperate
222	ba12275-06	ba12275	wild	17.45	49.3167	0.999851	1e-06	0.000148	1e-06	Temperate
223	ba12894-01	ba12894	wild	5.35	58.54	0.974584	1e-06	1e-06	0.025415	Temperate
224	ba12904-01	ba12904	wild	25.35	45.41	0.999997	1e-06	1e-06	1e-06	Temperate
225	ba12910-01	ba12910	wild	26.37	46.46	0.999998	1e-06	1e-06	1e-06	Temperate
226	ba12910-02	ba12910	wild	26.37	46.46	0.999924	1e-06	7.5e-05	1e-06	Temperate
228	ba12911-01	ba12911	wild	22.49	47.13	0.999998	1e-06	1e-06	1e-06	Temperate
229	ba12911-02	ba12911	wild	22.49	47.13	0.999998	1e-06	1e-06	1e-06	Temperate
230	ba12911-03	ba12911	wild	22.49	47.13	0.999998	1e-06	1e-06	1e-06	Temperate
231	ba12927-01	ba12927	wild	5.2833	51.8167	0.999998	1e-06	1e-06	1e-06	Temperate
233	ba12938-01	ba12938	wild	NA	NA	0.686223	0.237469	0.076307	1e-06	Temperate
234	ba12938-02	ba12938	wild	NA	NA	0.443209	0.424351	0.132439	1e-06	Temperate
235	ba12938-03	ba12938	wild	NA	NA	1e-06	0.665167	0.334832	1e-06	Warm
237	ba12946-02	ba12946	wild	-8.01659	52.6989	0.856309	0.120276	1e-06	0.023415	Temperate
240	ba12948-01	ba12948	wild	22.02	48.22	0.999114	1e-06	0.000885	1e-06	Temperate
241	ba12948-02	ba12948	wild	22.02	48.22	0.999998	1e-06	1e-06	1e-06	Temperate
243	ba12949-01	ba12949	wild	18.44	46.47	0.999998	1e-06	1e-06	1e-06	Temperate
244	ba12949-02	ba12949	wild	18.44	46.47	0.995387	1e-06	0.004612	1e-06	Temperate
245	ba12949-03	ba12949	wild	18.44	46.47	0.999998	1e-06	1e-06	1e-06	Temperate
246	ba12952-01	ba12952	wild	17.54	47.28	0.999998	1e-06	1e-06	1e-06	Temperate
247	ba12952-02	ba12952	wild	17.54	47.28	0.999998	1e-06	1e-06	1e-06	Temperate
248	ba12952-03	ba12952	wild	17.54	47.28	0.999984	1e-06	1.5e-05	1e-06	Temperate
249	ba12952-04	ba12952	wild	17.54	47.28	0.999998	1e-06	1e-06	1e-06	Temperate
250	ba12952-05	ba12952	wild	17.54	47.28	0.999998	1e-06	1e-06	1e-06	Temperate
251	ba12952-06	ba12952	wild	17.54	47.28	0.999998	1e-06	1e-06	1e-06	Temperate
253	ba12990-01	ba12990	wild	-8.04	43.34	1e-06	0.999998	1e-06	1e-06	Warm
254	ba12990-02	ba12990	wild	-8.04	43.34	0.151002	0.842357	1e-06	0.006641	Warm
255	ba12990-03	ba12990	wild	-8.04	43.34	0.245203	0.754795	1e-06	1e-06	Warm
256	ba12990-04	ba12990	wild	-8.04	43.34	1e-06	0.869327	1e-06	0.130672	Warm
257	ba12990-05	ba12990	wild	-8.04	43.34	0.021913	0.855415	0.122671	1e-06	Warm
259	ba12991-01	ba12991	wild	-8.06	42.48	0.278517	0.721482	1e-06	1e-06	Warm
260	ba13023-01	ba13023	wild	6.16	50.24	0.995235	1e-06	0.004764	1e-06	Temperate
263	ba9956-02	ba9956	wild	-3.01133	52.9201	0.999998	1e-06	1e-06	1e-06	Temperate
266	1853-01	1853	breeding	NA	NA	0.999998	1e-06	1e-06	1e-06	Temperate
267	1853-02	1853	breeding	NA	NA	0.999998	1e-06	0	1e-06	Temperate
268	1853-03	1853	breeding	NA	NA	0.999998	1e-06	1e-06	1e-06	Temperate
269	1656-01	1656	breeding	NA	NA	0.673313	1e-06	0.326686	1e-06	Temperate
270	5309-01	5309	breeding	NA	NA	0.999998	1e-06	1e-06	1e-06	Temperate
271	5309-02	5309	breeding	NA	NA	0.999998	1e-06	1e-06	1e-06	Temperate
272	5309-03	5309	breeding	NA	NA	0.999998	1e-06	1e-06	1e-06	Temperate
273	5309-04	5309	breeding	NA	NA	0.999998	1e-06	1e-06	1e-06	Temperate
274	5309-05	5309	breeding	NA	NA	0.999998	1e-06	1e-06	1e-06	Temperate
275	5309-06	5309	breeding	NA	NA	0.999998	1e-06	1e-06	1e-06	Temperate
276	5290-01	5290	breeding	NA	NA	0.999998	1e-06	1e-06	1e-06	Temperate
277	Option-01	Option	breeding	NA	NA	0.924517	1e-06	1e-06	0.075482	Temperate
278	KC98R138-01	KC98R138	breeding	NA	NA	0.999998	1e-06	1e-06	1e-06	Temperate
279	1651-01	1651	breeding	NA	NA	0.999975	1e-06	2.4e-05	1e-06	Temperate
280	5311-01	5311	breeding	NA	NA	0.999998	1e-06	1e-06	1e-06	Temperate
281	5311-02	5311	breeding	NA	NA	0.999998	1e-06	1e-06	1e-06	Temperate
282	5293-01	5293	breeding	NA	NA	0.999998	1e-06	1e-06	1e-06	Temperate
283	5293-02	5293	breeding	NA	NA	0.999998	1e-06	1e-06	1e-06	Temperate
284	5293-03	5293	breeding	NA	NA	0.999998	1e-06	1e-06	1e-06	Temperate
285	5293-04	5293	breeding	NA	NA	0.999998	1e-06	1e-06	1e-06	Temperate
286	5293-05	5293	breeding	NA	NA	0.999998	1e-06	1e-06	1e-06	Temperate
287	5293-06	5293	breeding	NA	NA	0.999998	1e-06	1e-06	1e-06	Temperate
288	5295-01	5295	breeding	NA	NA	0.999998	1e-06	1e-06	1e-06	Temperate
289	5295-02	5295	breeding	NA	NA	0.999998	1e-06	1e-06	1e-06	Temperate
290	5297-01	5297	breeding	NA	NA	0.999998	1e-06	1e-06	1e-06	Temperate
291	5297-02	5297	breeding	NA	NA	0.999023	1e-06	0.000976	1e-06	Temperate
293	5297-04	5297	breeding	NA	NA	0.999998	1e-06	1e-06	1e-06	Temperate
294	5297-05	5297	breeding	NA	NA	0.999998	1e-06	1e-06	1e-06	Temperate
295	5297-06	5297	breeding	NA	NA	0.999998	1e-06	1e-06	1e-06	Temperate
296	5297-07	5297	breeding	NA	NA	0.999998	1e-06	1e-06	1e-06	Temperate
297	2765-01	2765	breeding	NA	NA	0.999998	1e-06	1e-06	1e-06	Temperate
298	2767-01	2767	breeding	NA	NA	0.993811	1e-06	0.006187	1e-06	Temperate
299	1554-01	1554	breeding	NA	NA	0.979753	1e-06	0.020246	1e-06	Temperate
300	KC98R115-01	KC98R115	breeding	NA	NA	0.772301	0.000773	0.226925	1e-06	Temperate
301	Merks-09	Merks	current forage	NA	NA	0.999998	1e-06	1e-06	1e-06	Temperate
302	Merks-11	Merks	current forage	NA	NA	0.999998	1e-06	1e-06	1e-06	Temperate
303	Merks-21	Merks	current forage	NA	NA	0.999998	1e-06	1e-06	1e-06	Temperate
304	Melways-32	Melways	current forage	NA	NA	0.998615	1e-06	0.001384	1e-06	Temperate
305	Melways-46	Melways	current forage	NA	NA	0.999998	1e-06	1e-06	1e-06	Temperate
306	Barnhem-65	Barnhem	current forage	NA	NA	0.999998	1e-06	1e-06	1e-06	Temperate
307	Barnhem-72	Barnhem	current forage	NA	NA	0.999849	1e-06	0.000149	1e-06	Temperate
308	Carillon-082	Carillon	current forage	NA	NA	0.999998	1e-06	1e-06	1e-06	Temperate
309	Carillon-091	Carillon	current forage	NA	NA	0.999998	1e-06	1e-06	1e-06	Temperate
310	Asturion-109	Asturion	current forage	NA	NA	0.999998	1e-06	1e-06	1e-06	Temperate
311	Asturion-121	Asturion	current forage	NA	NA	0.999998	1e-06	1e-06	1e-06	Temperate
312	Asturion-123	Asturion	current forage	NA	NA	0.999998	1e-06	1e-06	1e-06	Temperate
313	Tomaso-126	Tomaso	current forage	NA	NA	0.999998	1e-06	1e-06	1e-06	Temperate
314	Tomaso-138	Tomaso	current forage	NA	NA	0.999998	1e-06	1e-06	1e-06	Temperate
315	Tomaso-139	Tomaso	current forage	NA	NA	0.999998	1e-06	1e-06	1e-06	Temperate
316	Meloni-160	Meloni	current forage	NA	NA	0.996383	1e-06	0.003616	1e-06	Temperate
318	Barata-176	Barata	current forage	NA	NA	0.999998	1e-06	1e-06	1e-06	Temperate
319	Barata-195	Barata	current forage	NA	NA	0.999917	1e-06	1e-06	8.2e-05	Temperate
320	Barata-198	Barata	current forage	NA	NA	0.999998	1e-06	1e-06	1e-06	Temperate
321	Gandalf-205	Gandalf	current forage	NA	NA	0.999998	1e-06	1e-06	1e-06	Temperate
322	Gandalf-216	Gandalf	current forage	NA	NA	0.999998	1e-06	1e-06	1e-06	Temperate
323	Sibasa-227	Sibasa	current forage	NA	NA	0.999998	1e-06	1e-06	1e-06	Temperate
325	Sibasa-235	Sibasa	current forage	NA	NA	0.999998	1e-06	1e-06	1e-06	Temperate
326	Orantas-258	Orantas	current forage	NA	NA	0.999255	1e-06	0.000744	1e-06	Temperate
327	Orantas-262	Orantas	current forage	NA	NA	0.999998	1e-06	1e-06	1e-06	Temperate
328	Aberzest-281	Aberzest	current forage	NA	NA	0.093812	1e-06	0.906187	1e-06	Aber
329	Aberzest-291	Aberzest	current forage	NA	NA	1e-06	1e-06	0.999998	1e-06	Aber
330	Aberzest-299	Aberzest	current forage	NA	NA	1e-06	1e-06	0.999998	1e-06	Aber
363	Toledo-01	Toledo	current forage	NA	NA	0.999635	1e-06	0.000363	1e-06	Temperate
364	Toledo-02	Toledo	current forage	NA	NA	0.991257	1e-06	0.008742	1e-06	Temperate
366	Toledo-04	Toledo	current forage	NA	NA	0.999998	1e-06	1e-06	1e-06	Temperate
368	Toledo-06	Toledo	current forage	NA	NA	0.999998	1e-06	1e-06	1e-06	Temperate
369	Toledo-07	Toledo	current forage	NA	NA	0.901843	1e-06	1e-06	0.098156	Temperate
370	Toledo-08	Toledo	current forage	NA	NA	0.999998	1e-06	1e-06	1e-06	Temperate
371	Toledo-09	Toledo	current forage	NA	NA	0.999998	1e-06	1e-06	1e-06	Temperate
372	Toledo-10	Toledo	current forage	NA	NA	0.999998	1e-06	1e-06	1e-06	Temperate
373	Eurovision-01	Eurovision	current forage	NA	NA	0.999998	1e-06	1e-06	1e-06	Temperate
374	Eurovision-02	Eurovision	current forage	NA	NA	0.999998	1e-06	1e-06	1e-06	Temperate
375	Eurovision-03	Eurovision	current forage	NA	NA	0.998849	1e-06	0.00115	1e-06	Temperate
376	Eurovision-04	Eurovision	current forage	NA	NA	0.874394	1e-06	0.125605	1e-06	Temperate
377	Eurovision-05	Eurovision	current forage	NA	NA	0.999998	1e-06	1e-06	1e-06	Temperate
378	Eurovision-06	Eurovision	current forage	NA	NA	0.999998	1e-06	1e-06	1e-06	Temperate
379	Eurovision-07	Eurovision	current forage	NA	NA	0.999998	1e-06	1e-06	1e-06	Temperate
380	Eurovision-08	Eurovision	current forage	NA	NA	0.999998	1e-06	1e-06	1e-06	Temperate
381	Eurovision-09	Eurovision	current forage	NA	NA	0.999706	1e-06	0.000293	1e-06	Temperate
382	Eurovision-10	Eurovision	current forage	NA	NA	0.830276	1e-06	0.169723	1e-06	Temperate
413	PC-100402-01	PC-100402	breeding	NA	NA	0.728681	1e-06	0.229913	0.041405	Temperate
414	PC-100402-02	PC-100402	breeding	NA	NA	0.662769	1e-06	0.33723	1e-06	Temperate
415	PC-100402-03	PC-100402	breeding	NA	NA	0.695005	1e-06	0.304994	1e-06	Temperate
416	PC-100402-04	PC-100402	breeding	NA	NA	0.628739	1e-06	0.37124	2e-05	Temperate
417	PC-100402-05	PC-100402	breeding	NA	NA	0.520066	1e-06	0.479933	1e-06	Temperate
418	PC-100202-01	PC-100202	breeding	NA	NA	0.824869	1e-06	0.17513	1e-06	Temperate
419	PC-100202-02	PC-100202	breeding	NA	NA	0.377541	1e-06	0.622458	1e-06	Aber
420	PC-100202-03	PC-100202	breeding	NA	NA	0.683937	1e-06	0.316062	1e-06	Temperate
421	PC-100202-04	PC-100202	breeding	NA	NA	0.381116	1e-06	0.618883	1e-06	Aber
422	PC-100202-05	PC-100202	breeding	NA	NA	0.727684	1e-06	0.272315	1e-06	Temperate
423	AAVZH-01	AAVZH	breeding	NA	NA	1e-06	1e-06	0.999998	1e-06	Aber
424	AAVZH-02	AAVZH	breeding	NA	NA	1e-06	1e-06	0.999998	1e-06	Aber
425	AAVZH-03	AAVZH	breeding	NA	NA	1e-06	1e-06	0.999998	1e-06	Aber
426	AAVZH-04	AAVZH	breeding	NA	NA	1e-06	1e-06	0.999998	1e-06	Aber
427	AAVZH-05	AAVZH	breeding	NA	NA	1e-06	1e-06	0.999998	1e-06	Aber
428	AAVZH-06	AAVZH	breeding	NA	NA	1e-06	1e-06	0.999998	1e-06	Aber
429	AAVZH-07	AAVZH	breeding	NA	NA	1e-06	1e-06	0.999998	1e-06	Aber
430	AAVZH-08	AAVZH	breeding	NA	NA	0.329544	1e-06	0.670455	1e-06	Aber
431	AAVZH-09	AAVZH	breeding	NA	NA	1e-06	1e-06	0.999998	1e-06	Aber
432	AAVZH-10	AAVZH	breeding	NA	NA	1e-06	1e-06	0.999998	1e-06	Aber
433	WAR12-01	WAR12	breeding	NA	NA	0.421237	1e-06	0.578762	1e-06	Aber
434	WAR12-02	WAR12	breeding	NA	NA	0.655985	1e-06	0.344014	1e-06	Temperate
435	WAR12-03	WAR12	breeding	NA	NA	0.490912	1e-06	0.509087	1e-06	Aber
436	WAR12-04	WAR12	breeding	NA	NA	0.606722	1e-06	0.393276	1e-06	Temperate
437	WAR12-05	WAR12	breeding	NA	NA	0.700998	1e-06	0.299001	1e-06	Temperate
438	WAR12-06	WAR12	breeding	NA	NA	1e-06	1e-06	0.999998	1e-06	Aber
439	WAR12-07	WAR12	breeding	NA	NA	0.348749	1e-06	0.65125	1e-06	Aber
440	WAR12-08	WAR12	breeding	NA	NA	1e-06	1e-06	0.999998	1e-06	Aber
441	WAR12-09	WAR12	breeding	NA	NA	0.499419	1e-06	0.50058	1e-06	Aber
442	WAR12-10	WAR12	breeding	NA	NA	0.285654	1e-06	0.714345	1e-06	Aber
443	WAR10-01	WAR10	breeding	NA	NA	0.670608	1e-06	0.329391	1e-06	Temperate
445	WAR10-03	WAR10	breeding	NA	NA	0.6184	1e-06	0.381599	1e-06	Temperate
446	WAR10-04	WAR10	breeding	NA	NA	0.706648	1e-06	0.293351	1e-06	Temperate
447	WAR10-05	WAR10	breeding	NA	NA	0.171345	1e-06	0.828654	1e-06	Aber
448	WAR10-06	WAR10	breeding	NA	NA	0.425856	1e-06	0.574143	1e-06	Aber
449	WAR10-07	WAR10	breeding	NA	NA	0.802144	1e-06	0.197855	1e-06	Temperate
450	WAR10-08	WAR10	breeding	NA	NA	0.673901	1e-06	0.326098	1e-06	Temperate
451	WAR10-09	WAR10	breeding	NA	NA	0.791239	1e-06	0.20876	1e-06	Temperate
452	WAR10-10	WAR10	breeding	NA	NA	0.726326	1e-06	0.273673	1e-06	Temperate
453	WAR08-01	WAR08	breeding	NA	NA	0.462346	1e-06	0.537653	1e-06	Aber
454	WAR08-02	WAR08	breeding	NA	NA	0.66109	1e-06	0.338909	1e-06	Temperate
455	WAR08-03	WAR08	breeding	NA	NA	0.999998	1e-06	1e-06	1e-06	Temperate
456	WAR08-04	WAR08	breeding	NA	NA	0.869828	1e-06	0.130171	1e-06	Temperate
457	WAR08-05	WAR08	breeding	NA	NA	0.718828	1e-06	0.281171	1e-06	Temperate
458	WAR08-06	WAR08	breeding	NA	NA	0.540659	1e-06	0.45934	1e-06	Temperate
459	WAR08-07	WAR08	breeding	NA	NA	0.923834	1e-06	0.076165	1e-06	Temperate
460	WAR08-08	WAR08	breeding	NA	NA	0.997311	1e-06	0.002687	1e-06	Temperate
461	WAR08-09	WAR08	breeding	NA	NA	0.999998	1e-06	1e-06	1e-06	Temperate
462	WAR08-10	WAR08	breeding	NA	NA	0.608541	1e-06	0.391458	1e-06	Temperate
502	LP566-01	LP566	breeding	NA	NA	1e-06	0.076841	1e-06	0.923158	NZ
503	LP221-01	LP221	breeding	NA	NA	1e-06	1e-06	1e-06	0.999998	NZ
504	LP221-02	LP221	breeding	NA	NA	1e-06	1e-06	1e-06	0.999998	NZ
505	LP221-03	LP221	breeding	NA	NA	1e-06	1e-06	1e-06	0.999998	NZ
506	LP221-04	LP221	breeding	NA	NA	0.38855	1e-06	1e-06	0.611449	NZ
507	LP221-05	LP221	breeding	NA	NA	1e-06	1e-06	1e-06	0.999998	NZ
508	LP221-06	LP221	breeding	NA	NA	1e-06	1e-06	1e-06	0.999998	NZ
510	LP221-08	LP221	breeding	NA	NA	0.361414	1e-06	1e-06	0.638585	NZ
511	LP221-09	LP221	breeding	NA	NA	1e-06	1e-06	1e-06	0.999998	NZ
512	LP221-10	LP221	breeding	NA	NA	0.999998	1e-06	1e-06	1e-06	Temperate
513	LP221-11	LP221	breeding	NA	NA	1e-06	1e-06	1e-06	0.999998	NZ
514	LP221-12	LP221	breeding	NA	NA	0.353277	1e-06	1e-06	0.646722	NZ
515	LP221-13	LP221	breeding	NA	NA	1e-06	1e-06	1e-06	0.999998	NZ
516	LP221-14	LP221	breeding	NA	NA	1e-06	1e-06	1e-06	0.999998	NZ
517	LP221-15	LP221	breeding	NA	NA	1e-06	1e-06	1e-06	0.999998	NZ
519	LP221-17	LP221	breeding	NA	NA	1e-06	1e-06	1e-06	0.999998	NZ
520	LP221-18	LP221	breeding	NA	NA	1e-06	1e-06	1e-06	0.999998	NZ
521	LP221-19	LP221	breeding	NA	NA	1e-06	1e-06	1e-06	0.999998	NZ
522	LP221-20	LP221	breeding	NA	NA	1e-06	1e-06	1e-06	0.999998	NZ
523	LP112-01	LP112	breeding	NA	NA	0.605719	0.39428	1e-06	1e-06	Temperate
524	LP112-02	LP112	breeding	NA	NA	1e-06	0.999998	1e-06	1e-06	Warm
525	LP112-03	LP112	breeding	NA	NA	0.313915	0.649507	1e-06	0.036577	Warm
526	LP112-04	LP112	breeding	NA	NA	1e-06	0.999998	1e-06	1e-06	Warm
527	LP566-04	LP566	breeding	NA	NA	1e-06	1e-06	1e-06	0.999998	NZ
528	LP112-06	LP112	breeding	NA	NA	1e-06	0.999998	1e-06	1e-06	Warm
529	LP112-07	LP112	breeding	NA	NA	1e-06	0.999998	1e-06	1e-06	Warm
530	LP112-08	LP112	breeding	NA	NA	1e-06	0.999998	1e-06	1e-06	Warm
531	LP112-09	LP112	breeding	NA	NA	1e-06	0.999998	1e-06	1e-06	Warm
532	LP112-10	LP112	breeding	NA	NA	1e-06	0.999998	1e-06	1e-06	Warm
533	LP112-11	LP112	breeding	NA	NA	1e-06	0.999998	1e-06	1e-06	Warm
535	LP112-13	LP112	breeding	NA	NA	1e-06	0.999998	1e-06	1e-06	Warm
536	LP112-14	LP112	breeding	NA	NA	1e-06	0.999998	1e-06	1e-06	Warm
537	LP112-15	LP112	breeding	NA	NA	1e-06	0.999995	1e-06	4e-06	Warm
538	LP112-16	LP112	breeding	NA	NA	1e-06	0.999998	1e-06	1e-06	Warm
539	LP112-17	LP112	breeding	NA	NA	1e-06	0.999998	1e-06	1e-06	Warm
540	LP112-18	LP112	breeding	NA	NA	1e-06	0.999998	1e-06	1e-06	Warm
541	LP112-19	LP112	breeding	NA	NA	1e-06	1e-06	0.999998	1e-06	Aber
542	LP112-20	LP112	breeding	NA	NA	1e-06	0.999998	1e-06	1e-06	Warm
543	LP92067-01	LP92067	breeding	NA	NA	0.527078	1e-06	1e-06	0.472921	Temperate
544	LP92067-02	LP92067	breeding	NA	NA	0.605871	1e-06	1e-06	0.394128	Temperate
545	LP92067-03	LP92067	breeding	NA	NA	1e-06	0.121927	1e-06	0.878072	NZ
546	LP92067-04	LP92067	breeding	NA	NA	0.63999	1e-06	0.008362	0.351647	Temperate
547	LP92067-05	LP92067	breeding	NA	NA	0.285369	1e-06	1e-06	0.71463	NZ
549	LP92067-07	LP92067	breeding	NA	NA	0.44907	0.058723	1e-06	0.492206	NZ
550	LP92067-08	LP92067	breeding	NA	NA	0.325138	1e-06	1e-06	0.674861	NZ
551	LP92067-09	LP92067	breeding	NA	NA	0.391755	1e-06	1e-06	0.608244	NZ
552	LP92067-10	LP92067	breeding	NA	NA	0.318029	1e-06	0.161322	0.520648	NZ
553	LP92067-11	LP92067	breeding	NA	NA	0.218516	1e-06	0.139418	0.642065	NZ
554	LP92067-12	LP92067	breeding	NA	NA	0.350482	1e-06	0.109342	0.540176	NZ
555	LP92067-13	LP92067	breeding	NA	NA	1e-06	1e-06	1e-06	0.999998	NZ
556	LP92067-14	LP92067	breeding	NA	NA	0.491892	1e-06	1e-06	0.508107	NZ
557	LP92067-15	LP92067	breeding	NA	NA	0.367475	1e-06	1e-06	0.632524	NZ
558	LP92067-16	LP92067	breeding	NA	NA	0.356163	1e-06	1e-06	0.643836	NZ
559	LP92067-17	LP92067	breeding	NA	NA	0.460765	1e-06	1e-06	0.539234	NZ
560	LP92067-18	LP92067	breeding	NA	NA	0.423852	1e-06	1e-06	0.576147	NZ
561	LP92067-19	LP92067	breeding	NA	NA	0.521415	1e-06	1e-06	0.478584	Temperate
562	LP92067-20	LP92067	breeding	NA	NA	0.496422	1e-06	1e-06	0.503577	NZ
563	R1-01	R1	breeding	NA	NA	1e-06	0.999998	1e-06	1e-06	Warm
564	R1-02	R1	breeding	NA	NA	1e-06	0.999998	1e-06	1e-06	Warm
565	R1-03	R1	breeding	NA	NA	1e-06	0.999998	1e-06	1e-06	Warm
566	R1-04	R1	breeding	NA	NA	0.480843	0.16874	1e-06	0.350417	Temperate
567	R1-05	R1	breeding	NA	NA	0.094932	0.905067	1e-06	1e-06	Warm
568	R1-06	R1	breeding	NA	NA	1e-06	0.999998	1e-06	1e-06	Warm
569	R1-07	R1	breeding	NA	NA	1e-06	0.999998	1e-06	1e-06	Warm
570	R1-08	R1	breeding	NA	NA	0.213623	0.786375	1e-06	1e-06	Warm
571	R1-09	R1	breeding	NA	NA	1e-06	0.999998	1e-06	1e-06	Warm
572	R1-10	R1	breeding	NA	NA	1e-06	0.999998	1e-06	1e-06	Warm
573	R1-11	R1	breeding	NA	NA	1e-06	0.999998	1e-06	1e-06	Warm
575	R1-13	R1	breeding	NA	NA	0.101432	0.898567	1e-06	1e-06	Warm
576	R1-14	R1	breeding	NA	NA	0.999998	1e-06	1e-06	1e-06	Temperate
577	R1-15	R1	breeding	NA	NA	0.492102	0.499016	1e-06	0.008882	Warm
578	R1-16	R1	breeding	NA	NA	0.071751	0.928248	1e-06	1e-06	Warm
579	R1-17	R1	breeding	NA	NA	1e-06	0.996262	1e-06	0.003737	Warm
580	R1-18	R1	breeding	NA	NA	1e-06	0.999998	1e-06	1e-06	Warm
581	R1-19	R1	breeding	NA	NA	1e-06	0.999998	1e-06	1e-06	Warm
582	R1-20	R1	breeding	NA	NA	1e-06	0.999998	1e-06	1e-06	Warm
583	LP616-01	LP616	breeding	NA	NA	0.264566	0.018411	1e-06	0.717023	NZ
584	LP616-02	LP616	breeding	NA	NA	1e-06	1e-06	1e-06	0.999998	NZ
585	LP616-03	LP616	breeding	NA	NA	1e-06	0.001909	1e-06	0.998089	NZ
586	LP616-04	LP616	breeding	NA	NA	1e-06	1e-06	1e-06	0.999998	NZ
587	LP616-05	LP616	breeding	NA	NA	1e-06	1e-06	1e-06	0.999998	NZ
588	LP566-02	LP566	breeding	NA	NA	1e-06	1e-06	1e-06	0.999998	NZ
589	LP616-07	LP616	breeding	NA	NA	1e-06	0.002008	1e-06	0.997991	NZ
591	LP616-09	LP616	breeding	NA	NA	1e-06	1e-06	1e-06	0.999998	NZ
592	LP616-10	LP616	breeding	NA	NA	1e-06	0.000431	1e-06	0.999568	NZ
593	LP616-11	LP616	breeding	NA	NA	1e-06	1e-06	1e-06	0.999998	NZ
594	LP616-12	LP616	breeding	NA	NA	1e-06	0.137287	1e-06	0.862712	NZ
595	LP616-13	LP616	breeding	NA	NA	1e-06	1e-06	1e-06	0.999998	NZ
597	LP616-15	LP616	breeding	NA	NA	1e-06	0.003083	1e-06	0.996916	NZ
598	LP616-16	LP616	breeding	NA	NA	1e-06	1e-06	1e-06	0.999998	NZ
600	LP616-18	LP616	breeding	NA	NA	1e-06	1e-06	1e-06	0.999998	NZ
601	LP616-19	LP616	breeding	NA	NA	0.269208	1e-06	1e-06	0.730791	NZ
602	LP616-20	LP616	breeding	NA	NA	1e-06	1e-06	1e-06	0.999998	NZ
605	10319-11	10319	wild	-3.79397	48.5533	0.999955	4.4e-05	1e-06	1e-06	Temperate
609	10954-13	10954	wild	6.89185	43.6083	0.792979	0.117127	0.088554	0.001339	Temperate
614	ba12904-40	ba12904	wild	25.35	45.41	0.973132	0.026867	1e-06	1e-06	Temperate
615	ba12938-10	ba12938	wild	NA	NA	0.348001	0.464024	0.187974	1e-06	Warm
616	ba12948-15	ba12948	wild	22.02	48.22	0.999998	1e-06	1e-06	1e-06	Temperate
618	ba12973-14	ba12973	wild	NA	NA	0.999998	1e-06	1e-06	1e-06	Temperate
621	ba12990-10	ba12990	wild	-8.04	43.34	1e-06	0.999998	1e-06	1e-06	Warm
622	ba9819-23	ba9819	wild	-4.30811	52.0416	0.99811	0.001889	1e-06	1e-06	Temperate
625	Barlady-09	Barlady	current turf	NA	NA	0.999998	1e-06	1e-06	1e-06	Temperate
627	Merks-08	Merks	current forage	NA	NA	0.93342	1e-06	0.066579	1e-06	Temperate
629	Rebecca-03	Rebecca	current forage	NA	NA	0.999998	1e-06	1e-06	1e-06	Temperate
637	5221	5221	breeding	NA	NA	0.968002	1e-06	1e-06	0.031997	Temperate
638	5213-3	5213	breeding	NA	NA	0.913695	1e-06	1e-06	0.086304	Temperate
639	5215-2	5215	breeding	NA	NA	0.999998	1e-06	1e-06	1e-06	Temperate
640	5220	5220	breeding	NA	NA	0.999998	1e-06	1e-06	1e-06	Temperate
641	5208-8	5208	breeding	NA	NA	0.999998	1e-06	1e-06	1e-06	Temperate
642	2723	2723	breeding	NA	NA	0.946201	1e-06	0.053798	1e-06	Temperate
643	Aberavon-49	Aberavon	current forage	NA	NA	1e-06	1e-06	0.999998	1e-06	Aber
644	Aberavon-50	Aberavon	current forage	NA	NA	0.999622	1e-06	0.000377	1e-06	Temperate
645	Ambero-9	Ambero	current forage	NA	NA	0.999998	1e-06	1e-06	1e-06	Temperate
646	Ambero-10	Ambero	current forage	NA	NA	1e-06	0.999998	1e-06	1e-06	Warm
647	Ambero-30	Ambero	current forage	NA	NA	0.999918	1e-06	8.1e-05	1e-06	Temperate
648	Ambero-50	Ambero	current forage	NA	NA	0.991358	1e-06	0.008641	1e-06	Temperate
649	Arsenal-1	Arsenal	current forage	NA	NA	1e-06	1e-06	0.999998	1e-06	Aber
650	Arsenal-5	Arsenal	current forage	NA	NA	0.998829	1e-06	1e-06	0.00117	Temperate
651	Arsenal-10	Arsenal	current forage	NA	NA	0.995272	1e-06	0.004727	1e-06	Temperate
652	Arsenal-13	Arsenal	current forage	NA	NA	0.999998	1e-06	1e-06	1e-06	Temperate
653	Arsenal-15	Arsenal	current forage	NA	NA	0.987098	0.012901	1e-06	1e-06	Temperate
654	Arsenal-19	Arsenal	current forage	NA	NA	0.999998	1e-06	1e-06	0	Temperate
655	Arsenal-25	Arsenal	current forage	NA	NA	0.994164	1e-06	0.005835	1e-06	Temperate
656	Arsenal-28	Arsenal	current forage	NA	NA	0.922299	1e-06	0.0777	1e-06	Temperate
657	Arsenal-33	Arsenal	current forage	NA	NA	0.9996	1e-06	0.000399	1e-06	Temperate
658	Arsenal-34	Arsenal	current forage	NA	NA	0.999998	1e-06	1e-06	1e-06	Temperate
659	Arsenal-36	Arsenal	current forage	NA	NA	0.996008	0.003763	0.000229	1e-06	Temperate
660	Arsenal-37	Arsenal	current forage	NA	NA	1e-06	1e-06	0.999998	1e-06	Aber
661	Arsenal-40	Arsenal	current forage	NA	NA	0.999998	1e-06	1e-06	1e-06	Temperate
662	Arsenal-41	Arsenal	current forage	NA	NA	0.999241	1e-06	0.000758	1e-06	Temperate
663	PC01	Aberdart	breeding	NA	NA	1e-06	1e-06	0.999998	1e-06	Aber
664	PC02	MU5KV B3	breeding	NA	NA	0.728822	1e-06	0.173728	0.097449	Temperate
665	PC03	MU5KV B2	breeding	NA	NA	0.452173	1e-06	0.547826	1e-06	Aber
666	PC04	MU5KV B3	breeding	NA	NA	0.452976	1e-06	0.547023	1e-06	Aber
667	PC05	MU5KV B2	breeding	NA	NA	0.999998	1e-06	1e-06	1e-06	Temperate
668	PC06	MU5KV B3	breeding	NA	NA	1e-06	0.089904	0.910095	1e-06	Aber
669	PC07	Abermagic	breeding	NA	NA	1e-06	1e-06	0.999998	1e-06	Aber
670	PC08	MU5KV B2	breeding	NA	NA	0.593144	1e-06	0.406855	1e-06	Temperate
671	PC09	Aberdart	breeding	NA	NA	0.183244	1e-06	0.816755	1e-06	Aber
672	PC10	MU5KV B3	breeding	NA	NA	0.552376	1e-06	0.447623	1e-06	Temperate
673	PC11	Abermagic	breeding	NA	NA	1e-06	1e-06	0.999998	1e-06	Aber
674	PC12	MU5KV B2	breeding	NA	NA	0.685294	1e-06	0.314705	1e-06	Temperate
675	PC13	MU5KV B2	breeding	NA	NA	0.654675	1e-06	0.345324	1e-06	Temperate
676	PC14	5295/8 x aberavon	breeding	NA	NA	0.365596	1e-06	0.634403	1e-06	Aber
677	PC15	aberavon x 5295/8 (or kl)	breeding	NA	NA	0.377778	1e-06	0.622221	1e-06	Aber
678	PC16	aberavon x 5295/11	breeding	NA	NA	0.508682	1e-06	0.491317	1e-06	Temperate
679	PC17	Aberavon	breeding	NA	NA	1e-06	1e-06	0.999998	1e-06	Aber
680	PC18	Cancan	breeding	NA	NA	0.99493	1e-06	0.005069	1e-06	Temperate
681	PC19	Aberavon	breeding	NA	NA	1e-06	1e-06	0.999998	1e-06	Aber
682	PC20	KV4F/11	breeding	NA	NA	0.999998	1e-06	1e-06	1e-06	Temperate
683	PC21	5295/8 x aberavon	breeding	NA	NA	1e-06	0.070552	0.929447	1e-06	Aber
684	PC22	KV4F/11	breeding	NA	NA	0.999998	1e-06	1e-06	1e-06	Temperate
685	PC23	aberavon x 5295/8	breeding	NA	NA	0.600762	1e-06	0.399237	1e-06	Temperate
686	PC24	aberavon x 5295/11	breeding	NA	NA	0.524922	1e-06	0.475076	1e-06	Temperate
687	PC25	aberavon x 5295/8	breeding	NA	NA	0.450757	1e-06	0.549242	1e-06	Aber
688	PC26	KV4F/11	breeding	NA	NA	0.996471	1e-06	0.003528	1e-06	Temperate
689	PC27	5295/8 x aberavon	breeding	NA	NA	0.502379	1e-06	0.49762	1e-06	Temperate
690	PC28	5295/8 x aberavon	breeding	NA	NA	1e-06	0.08846	0.911539	1e-06	Aber
691	PC29	aberavon x 5295/8 (or kl)	breeding	NA	NA	0.210968	1e-06	0.789031	1e-06	Aber
692	PC30	Cancan	breeding	NA	NA	0.969674	1e-06	0.00812	0.022205	Temperate
693	PC31	KV4F/11	breeding	NA	NA	0.999998	1e-06	1e-06	1e-06	Temperate
694	PC32	aberavon x 5295/8 (or kl)	breeding	NA	NA	1e-06	1e-06	0.988716	0.011283	Aber
695	PC33	5295/8 x aberavon	breeding	NA	NA	0.355935	1e-06	0.644064	1e-06	Aber
696	PC34	aberavon x 5295/8	breeding	NA	NA	0.420395	1e-06	0.579604	1e-06	Aber
697	PC35	aberavon x 5295/11	breeding	NA	NA	1e-06	1e-06	0.886319	0.11368	Aber
698	PC36	KV4F/8	breeding	NA	NA	0.999495	1e-06	0.000504	1e-06	Temperate
699	PC37	aberavon x 5295/8 (or kl)	breeding	NA	NA	1e-06	1e-06	0.999998	1e-06	Aber
700	PC38	5295/11 x aberavon	breeding	NA	NA	0.366332	1e-06	0.633667	1e-06	Aber
701	PC39	aberavon x 5295/11	breeding	NA	NA	0.561954	1e-06	0.438045	1e-06	Temperate
702	PC40	KV4F/11	breeding	NA	NA	0.999998	1e-06	1e-06	1e-06	Temperate
703	PC41	5295/11 x aberavon	breeding	NA	NA	0.501092	1e-06	0.498907	1e-06	Temperate
704	PC42	5295/11 (or kl) x aberavon	breeding	NA	NA	1e-06	1e-06	0.999998	1e-06	Aber
705	PC43	5295/8 x aberavon	breeding	NA	NA	0.365628	1e-06	0.634371	1e-06	Aber
706	PC44	KV4F/8	breeding	NA	NA	0.992446	1e-06	0.007553	1e-06	Temperate
707	PC45	5295/8 (or kl) x aberavon	breeding	NA	NA	0.209811	1e-06	0.790188	1e-06	Aber
708	PC46	aberavon x 5295/8	breeding	NA	NA	0.437684	1e-06	0.473517	0.088798	Aber
709	PC47	5295/11 x aberavon	breeding	NA	NA	0.377316	1e-06	0.622683	1e-06	Aber
710	PC48	5295/11 (or kl) x aberavon	breeding	NA	NA	1e-06	1e-06	0.999998	1e-06	Aber
711	PC49	KV4F/8	breeding	NA	NA	0.999998	1e-06	1e-06	1e-06	Temperate
712	PC50	aberavon x 5295/11 (or kl)	breeding	NA	NA	1e-06	1e-06	0.999998	1e-06	Aber
713	PC51	5295/11 (or kl) x aberavon	breeding	NA	NA	1e-06	1e-06	0.999998	1e-06	Aber
714	PC52	aberavon x 5295/11 (or kl)	breeding	NA	NA	1e-06	1e-06	0.999998	1e-06	Aber
715	PC53	5295/11 (or kl) x aberavon	breeding	NA	NA	1e-06	1e-06	0.999998	1e-06	Aber
716	PC54	aberavon x 5295/11 (or kl)	breeding	NA	NA	1e-06	1e-06	0.999998	1e-06	Aber
717	PC55	5295/11 (or kl) x aberavon	breeding	NA	NA	1e-06	1e-06	0.999998	1e-06	Aber
718	PC56	aberavon x 5295/11 (or kl)	breeding	NA	NA	1e-06	1e-06	0.999998	1e-06	Aber
719	PC57	5295/11 (or kl) x aberavon	breeding	NA	NA	1e-06	1e-06	0.999998	1e-06	Aber
720	PC58	aberavon x 5295/11 (or kl)	breeding	NA	NA	1e-06	1e-06	0.999998	1e-06	Aber
721	PC59	5295/11 (or kl) x aberavon	breeding	NA	NA	1e-06	1e-06	0.999998	1e-06	Aber
722	PC60	aberavon x 5295/11 (or kl)	breeding	NA	NA	1e-06	1e-06	0.999998	1e-06	Aber
723	PC61	aberavon x 5295/11 (or kl)	breeding	NA	NA	1e-06	1e-06	0.999998	1e-06	Aber
724	PC62	5295/11 (or kl) x aberavon	breeding	NA	NA	1e-06	1e-06	0.999998	1e-06	Aber
725	PC63	aberavon x 5295/11 (or kl)	breeding	NA	NA	1e-06	1e-06	0.999998	1e-06	Aber
726	Arsenal-48	Arsenal	current forage	NA	NA	0.999998	1e-06	1e-06	1e-06	Temperate
727	Octavio-48	Octavio	current forage	NA	NA	0.999998	1e-06	1e-06	1e-06	Temperate
728	Aberavon-1	Aberavon	current forage	NA	NA	1e-06	1e-06	0.999998	1e-06	Aber
729	Aberavon-2	Aberavon	current forage	NA	NA	1e-06	1e-06	0.999998	1e-06	Aber
730	Aberavon-4	Aberavon	current forage	NA	NA	1e-06	1e-06	0.999998	1e-06	Aber
731	Aberavon-5	Aberavon	current forage	NA	NA	1e-06	1e-06	0.999998	1e-06	Aber
733	Aberavon-10	Aberavon	current forage	NA	NA	1e-06	1e-06	0.999998	1e-06	Aber
735	Aberavon-12	Aberavon	current forage	NA	NA	1e-06	1e-06	0.999998	1e-06	Aber
736	Aberavon-13	Aberavon	current forage	NA	NA	1e-06	1e-06	0.999998	1e-06	Aber
737	Aberavon-14	Aberavon	current forage	NA	NA	1e-06	1e-06	0.999998	1e-06	Aber
738	Aberavon-15	Aberavon	current forage	NA	NA	1e-06	1e-06	0.999998	1e-06	Aber
740	Aberavon-18	Aberavon	current forage	NA	NA	1e-06	1e-06	0.999998	1e-06	Aber
741	Aberavon-21	Aberavon	current forage	NA	NA	1e-06	1e-06	0.999998	1e-06	Aber
742	Aberavon-22	Aberavon	current forage	NA	NA	1e-06	1e-06	0.999998	1e-06	Aber
746	Aberavon-28	Aberavon	current forage	NA	NA	1e-06	1e-06	0.999998	1e-06	Aber
747	Aberavon-31	Aberavon	current forage	NA	NA	1e-06	1e-06	0.999998	1e-06	Aber
749	Aberavon-33	Aberavon	current forage	NA	NA	1e-06	1e-06	0.999998	1e-06	Aber
750	Aberavon-34	Aberavon	current forage	NA	NA	1e-06	1e-06	0.999998	1e-06	Aber
751	Aberavon-37	Aberavon	current forage	NA	NA	1e-06	1e-06	0.999998	1e-06	Aber
752	Aberavon-38	Aberavon	current forage	NA	NA	1e-06	1e-06	0.999998	1e-06	Aber
753	Aberavon-40	Aberavon	current forage	NA	NA	1e-06	1e-06	0.999998	1e-06	Aber
754	Aberavon-42	Aberavon	current forage	NA	NA	1e-06	1e-06	0.999998	1e-06	Aber
756	Aberavon-44	Aberavon	current forage	NA	NA	1e-06	1e-06	0.999998	1e-06	Aber
757	Aberavon-45	Aberavon	current forage	NA	NA	1e-06	1e-06	0.999998	1e-06	Aber
758	Aberavon-46	Aberavon	current forage	NA	NA	1e-06	1e-06	0.999998	1e-06	Aber
759	Aberavon-47	Aberavon	current forage	NA	NA	1e-06	1e-06	0.999998	1e-06	Aber
760	Aberavon-48	Aberavon	current forage	NA	NA	1e-06	1e-06	0.999998	1e-06	Aber
761	Ambero-05	Ambero	current forage	NA	NA	1e-06	1e-06	0.882198	0.117801	Aber
762	Ambero-19	Ambero	current forage	NA	NA	0.992536	1e-06	0.007463	1e-06	Temperate
763	Ambero-32	Ambero	current forage	NA	NA	0.970059	0.02994	1e-06	1e-06	Temperate
764	Ambero-34	Ambero	current forage	NA	NA	0.99969	1e-06	0.000309	1e-06	Temperate
765	Ambero-43	Ambero	current forage	NA	NA	0.999998	1e-06	1e-06	1e-06	Temperate
766	Ambero-48	Ambero	current forage	NA	NA	0.999998	1e-06	1e-06	1e-06	Temperate
767	Arsenal-14	Arsenal	current forage	NA	NA	0.999998	1e-06	1e-06	1e-06	Temperate
768	Arsenal-47	Arsenal	current forage	NA	NA	0.811452	0.01783	0.170718	1e-06	Temperate
771	Octavio-04	Octavio	current forage	NA	NA	0.999998	1e-06	1e-06	1e-06	Temperate
772	Octavio-08	Octavio	current forage	NA	NA	0.999998	1e-06	1e-06	1e-06	Temperate
773	Octavio-09	Octavio	current forage	NA	NA	0.999998	1e-06	1e-06	1e-06	Temperate
774	Octavio-11	Octavio	current forage	NA	NA	0.999998	1e-06	1e-06	1e-06	Temperate
775	Octavio-12	Octavio	current forage	NA	NA	0.999998	1e-06	1e-06	1e-06	Temperate
776	Octavio-16	Octavio	current forage	NA	NA	0.999998	1e-06	1e-06	1e-06	Temperate
778	Octavio-19	Octavio	current forage	NA	NA	0.999998	1e-06	1e-06	1e-06	Temperate
779	Octavio-22	Octavio	current forage	NA	NA	0.999998	1e-06	1e-06	1e-06	Temperate
780	Octavio-23	Octavio	current forage	NA	NA	0.999998	1e-06	1e-06	1e-06	Temperate
781	Octavio-24	Octavio	current forage	NA	NA	0.999998	1e-06	1e-06	1e-06	Temperate
782	Octavio-29	Octavio	current forage	NA	NA	0.999998	1e-06	1e-06	1e-06	Temperate
783	Octavio-30	Octavio	current forage	NA	NA	0.999998	1e-06	1e-06	1e-06	Temperate
784	Octavio-34	Octavio	current forage	NA	NA	0.999998	1e-06	1e-06	1e-06	Temperate
785	Octavio-35	Octavio	current forage	NA	NA	0.999998	1e-06	1e-06	1e-06	Temperate
786	Octavio-37	Octavio	current forage	NA	NA	0.999998	1e-06	1e-06	1e-06	Temperate
787	Octavio-39	Octavio	current forage	NA	NA	0.999998	1e-06	1e-06	1e-06	Temperate
788	Octavio-40	Octavio	current forage	NA	NA	0.999998	1e-06	1e-06	1e-06	Temperate
789	Octavio-41	Octavio	current forage	NA	NA	0.956761	1e-06	1e-06	0.043238	Temperate
790	Octavio-42	Octavio	current forage	NA	NA	0.999998	1e-06	1e-06	1e-06	Temperate
791	Octavio-43	Octavio	current forage	NA	NA	0.999998	1e-06	1e-06	1e-06	Temperate
792	Aberavon-9	Aberavon	current forage	NA	NA	0.977249	0.022449	0.000301	1e-06	Temperate
793	Aberavon-7	Aberavon	current forage	NA	NA	1e-06	1e-06	0.999998	1e-06	Aber
796	Aberavon-36	Aberavon	current forage	NA	NA	1e-06	1e-06	0.999998	1e-06	Aber
