# Supplementary material for: Seasonal Differences in Structural and Genetic Control of Digestibility in Perennial Ryegrass
Source: Front Plant Sci. 2022 Jan 4;12:801145. doi: 10.3389/fpls.2021.801145 (PMC8765707; doi:10.3389/fpls.2021.801145)
Supplement: Supplementary file 6 [file Table_2.xlsx]

## Sheet: Legend
Supplementary Table 2: Phenotypic raw data
Year	Year of harvest
Heading.date	Date when 3 spikes were seen (only for spring harvests)
Season	Season of harvest
Block	Position of the pot in experimentation design: block
Row.no	Position of the pot in experimentation design: row
No.in.row	Position of the pot in experimentation design: column
Genotype.no	Number of the genotype
ADM	Absolute dry matter (expressed on received basis)
OM	Organic matter (expressed on DM basis)
NDF	Neutral detergent fiber (expressed on OM basis)
ADF	Acid detergent fiber (expressed on OM basis)
HC	Van Soest hemicellulose (expressed on OM basis)
C	Van Soest cellulose (expressed on OM basis)
ADL	Acid detergent lignin (expressed on OM basis)
OMD	Organic matter digestibility (expressed on OM basis)
ADL.NDF	Acid detergent fiber (expressed on NDF basis)
HC.NDF	Van Soest hemicellulose (expressed on NDF basis)
C.NDF	Van Soest cellulose (expressed on NDF basis)
NDFD	Cell-wall digestibility (expressed on NDF basis)
HD.GDD0	Harvest date (gdd)
NA	Not Available

## Sheet: Supplementary Table 2
Year	Heading.date	Season	Block	Row.no.	No.in.row	Genotype.no	ADM	OM	NDF	ADF	HC	C	ADL	OMD	ADL.NDF	HC.NDF	C.NDF	NDFD	HD.GDD0
2012	2012-06-20	spring	A	1	1	88	96.462	94.553	40.292	17.178	23.805	15.838	0.969	86.415	2.40494	57.3662	40.2288	66.2836	1239.9
2012	2012-05-29	spring	A	1	3	211	96.455	93.831	38.961	16.397	22.893	15.346	0.96	88.703	2.464	57.9143	39.6217	71.0043	914.6
2012	2012-05-29	spring	A	1	5	513	96.598	93.23	41.927	19.164	22.929	17.791	1.116	87.085	2.66177	54.292	43.0462	69.1965	914.6
2012	2012-06-22	spring	A	1	7	641	95.72	93.336	45.805	21.937	24.137	20.445	1.14	85.007	2.48881	52.1078	45.4033	67.2678	1274.5
2012	2012-06-04	spring	A	1	10	10	NA	NA	NA	NA	NA	NA	NA	NA	NA	NA	NA	NA	1002.3
2012	2012-06-06	spring	A	1	11	701	94.971	93.009	40.63	17.871	23.39	16.683	1.042	87.446	2.56461	56.0153	41.4201	69.1016	1027.1
2012	2012-05-29	spring	A	1	13	237	96.625	94.583	39.526	16.87	23.257	15.73	1.014	87.604	2.5654	57.3192	40.1154	68.6384	914.6
2012	2012-05-18	spring	A	1	14	586	92.45	93.31	34.434	14.875	20.261	14.243	0.776	91.747	2.25359	56.8014	40.945	76.0324	720.2
2012	2012-06-13	spring	A	1	15	375	96.143	93.772	46.959	22.709	24.841	21.133	1.151	83.842	2.45107	51.6408	45.9081	65.5913	1130.6
2012	2012-05-30	spring	A	1	17	418	96.463	95.54	37.24	15.686	21.643	14.976	0.797	89.382	2.14017	57.8786	39.9812	71.4876	931.4
2012	2012-05-30	spring	A	1	19	256	96.606	93.265	37.686	15.515	22.707	14.343	1.017	88.746	2.69861	58.8309	38.4705	70.1375	931.4
2012	2012-05-30	spring	A	1	20	13	96.444	92.515	47.027	20.412	26.575	18.873	1.339	86.29	2.8473	56.5951	40.5576	70.8465	931.4
2012	2012-05-25	spring	A	1	21	248	95.293	93.206	36.993	15.087	22.62	14.035	0.952	89.851	2.57346	59.2166	38.2099	72.5651	839.3
2012	2012-05-21	spring	A	1	22	547	95.865	94.207	38.286	16.995	22.189	15.831	0.88	88.55	2.29849	55.6104	42.0911	70.0935	765.4
2012	2012-06-13	spring	A	1	23	674	93.793	93.145	39.03	16.45	23.076	15.381	0.956	87.663	2.4494	57.8529	39.6977	68.391	1130.6
2012	2012-05-29	spring	A	1	24	72	96.546	93.67	42.591	17.586	24.696	16.493	1.053	87.477	2.47235	58.7096	38.8181	70.5971	914.6
2012	2012-05-29	spring	A	1	25	571	96.672	91.872	42.927	18.906	24.638	17.649	1.225	86.795	2.85368	55.9578	41.1885	69.2385	914.6
2012	2012-06-11	spring	A	1	27	125	94.6	94.011	40.73	18.716	22.604	17.66	0.953	87.073	2.3398	54.0486	43.6116	68.2617	1102.7
2012	2012-06-11	spring	A	1	28	133	94.424	93.127	42.046	19.773	22.315	18.793	0.91	86.95	2.1643	52.9729	44.8628	68.9626	1102.7
2012	2012-05-23	spring	A	1	29	3	NA	NA	NA	NA	NA	NA	NA	NA	NA	NA	NA	NA	799.3
2012	2012-06-25	spring	A	1	30	702	95.067	93.387	46.873	22.476	24.939	20.973	1.143	84.141	2.4385	52.0492	45.5123	66.166	1321.4
2012	2012-05-16	spring	A	2	1	554	91.729	92.272	41.635	19.222	22.7	18.424	0.987	89.269	2.3706	53.8321	43.7973	74.226	699.9
2012	2012-05-29	spring	A	2	2	255	96.667	94.195	39.651	17.832	22.137	16.537	0.986	87.483	2.4867	55.0276	42.4857	68.4321	914.6
2012	2012-06-18	spring	A	2	4	705	96.072	94.619	39.99	18.672	21.924	17.363	0.95	86.126	2.37559	53.3083	44.3161	65.3063	1207.4
2012	2012-06-25	spring	A	2	5	302	95.091	93.176	48.467	22.275	26.161	20.757	1.234	84.121	2.54606	54.0409	43.413	67.2375	1321.4
2012	2012-06-13	spring	A	2	6	128	96.851	93.637	42.41	19.437	23.681	17.812	1.083	85.706	2.55364	54.1688	43.2775	66.2957	1130.6
2012	2012-05-29	spring	A	2	7	224	96.541	93.888	39.441	17.343	22.286	16.309	0.998	88.362	2.53036	56.028	41.4416	70.4926	914.6
2012	2012-05-18	spring	A	2	8	566	92.638	93.484	33.968	14.871	19.229	13.904	0.85	91.676	2.50236	56.2206	41.2771	75.4946	720.2
2012	2012-05-23	spring	A	2	9	602	95.869	93.638	36.722	16.093	20.747	15.063	0.887	89.758	2.41545	56.1761	41.4084	72.1094	799.3
2012	2012-06-01	spring	A	2	10	453	96.474	95.18	36.305	17.14	19.64	15.899	0.901	87.855	2.48175	52.7889	44.7294	66.5473	964.1
2012	2012-06-04	spring	A	2	11	713	NA	NA	NA	NA	NA	NA	NA	NA	NA	NA	NA	NA	1002.3
2012	2012-06-06	spring	A	2	12	146	95.636	92.706	45.606	21.717	24.027	20.365	1.219	85.543	2.67289	52.3813	44.9458	68.3002	1027.1
2012	2012-05-29	spring	A	2	13	270	96.171	90.351	49.217	21.323	27.998	19.807	1.449	85.777	2.9441	56.6755	40.3804	71.1014	914.6
2012	2012-06-04	spring	A	2	14	310	96.155	93.659	40.313	19.36	21.669	18.064	0.977	86.364	2.42354	51.9758	45.6007	66.1747	1002.3
2012	2012-05-29	spring	A	2	16	199	96.839	94.272	39.671	16.613	23.024	15.501	0.957	87.912	2.41234	58.1231	39.4646	69.5294	914.6
2012	2012-06-13	spring	A	2	17	328	96.917	92.652	44.299	19.164	25.672	17.567	1.203	85.781	2.71564	56.7394	40.5449	67.9022	1130.6
2012	2012-05-30	spring	A	2	19	368	97.218	94.35	40.693	18.224	23.004	16.953	1.025	87.091	2.51886	55.2159	42.2653	68.2771	931.4
2012	2012-06-11	spring	A	2	20	698	95.232	94.158	41.022	19.583	21.916	18.379	0.979	85.741	2.38652	52.2622	45.3513	65.2406	1102.7
2012	2012-06-13	spring	A	2	23	450	96.194	93.69	43.554	20.54	23.818	19.056	1.056	84.944	2.42458	52.8402	44.7353	65.4314	1130.6
2012	2012-05-25	spring	A	2	24	539	95.537	93.679	35.316	13.119	22.595	11.858	0.963	89.961	2.72681	62.8525	34.4207	71.5738	839.3
2012	2012-06-08	spring	A	2	25	690	95.485	94.651	38.703	18.06	21.016	16.939	0.954	87.412	2.46493	53.337	44.1981	67.4754	1059.8
2012	2012-06-06	spring	A	2	26	323	94.524	93.605	43.587	21.267	21.847	20.123	1.046	86.6	2.3998	51.2079	46.3923	69.2569	1027.1
2012	2012-06-01	spring	A	2	28	319	96.049	93.511	47.376	22.876	24.441	21.071	1.401	84.015	2.95719	51.7139	45.3289	66.2593	964.1
2012	2012-05-23	spring	A	2	29	55	NA	NA	NA	NA	NA	NA	NA	NA	NA	NA	NA	NA	799.3
2012	2012-05-29	spring	A	3	1	637	96.473	93.844	38.783	15.606	23.469	14.664	0.953	88.453	2.45726	59.7607	37.782	70.2266	914.6
2012	2012-05-29	spring	A	3	2	461	96.277	94.032	43.696	19.978	23.372	19.063	0.981	87.165	2.24506	54.2796	43.4754	70.6266	914.6
2012	2012-06-13	spring	A	3	5	104	96.225	93.205	42.037	19.056	23.665	17.782	1.079	86.179	2.56679	54.6685	42.7647	67.1218	1130.6
2012	2012-05-23	spring	A	3	6	533	96.235	92.253	40.589	16.856	24.078	15.339	1.213	89.348	2.98849	58.4715	38.54	73.7564	799.3
2012	2012-05-23	spring	A	3	7	521	95.837	93.81	42.551	19.494	23.539	18.097	1.155	87.345	2.71439	54.1867	43.0989	70.2592	799.3
2012	2012-05-23	spring	A	3	8	550	95.774	94.149	37.34	16.364	21.177	15.265	0.901	88.971	2.41296	56.1757	41.4114	70.4633	799.3
2012	2012-05-25	spring	A	3	9	742	95.991	93.578	40.818	17.512	23.941	16.075	1.196	88.02	2.93008	57.0974	39.9726	70.6502	839.3
2012	2012-06-04	spring	A	3	10	429	96.425	94.307	38.299	17.878	21.055	16.475	1.038	86.695	2.71025	53.3199	43.9698	65.2602	1002.3
2012	2012-05-21	spring	A	3	11	63	95.851	92.046	47.924	21.842	26.492	20.015	1.429	86.327	2.9818	54.4237	42.5945	71.4694	765.4
2012	2012-06-01	spring	A	3	12	150	96.328	93.94	41.892	18.505	23.861	16.876	1.169	86.458	2.79051	55.8269	41.3826	67.674	964.1
2012	2012-05-23	spring	A	3	15	538	95.962	93.008	39.774	15.805	24.695	14.538	1.105	89.562	2.7782	60.263	36.9588	73.7567	799.3
2012	2012-05-29	spring	A	3	17	555	96.318	92.186	41.2	16.998	23.911	15.931	1.141	88.626	2.76942	58.7427	38.4879	72.3932	914.6
2012	2012-05-29	spring	A	3	18	17	96.599	94.167	38.24	15.846	22.444	14.903	0.93	88.885	2.43201	58.5617	39.0063	70.9336	914.6
2012	2012-05-23	spring	A	3	19	194	95.948	92.457	37.463	14.769	23.542	13.575	1.028	90.504	2.74404	60.5771	36.6789	74.6523	799.3
2012	2012-05-25	spring	A	3	21	543	96.799	94.159	36.851	16.534	20.963	15.135	1.029	88.419	2.79233	55.1328	42.0748	68.5734	839.3
2012	2012-05-16	spring	A	3	22	559	91.386	93.215	39.401	17.671	21.504	16.585	1.037	90.247	2.63191	55.1509	42.2172	75.2468	699.9
2012	2012-05-23	spring	A	3	23	7	96.313	93.282	39.105	16.931	22.521	15.556	1.056	89.124	2.70042	56.7037	40.5958	72.1877	799.3
2012	2012-05-29	spring	A	3	24	160	96.276	95.143	37.195	16.181	21.474	15.242	0.883	89.556	2.37397	56.4968	41.1292	71.921	914.6
2012	2012-05-23	spring	A	3	25	233	NA	NA	NA	NA	NA	NA	NA	NA	NA	NA	NA	NA	799.3
2012	2012-05-16	spring	A	3	26	551	NA	NA	NA	NA	NA	NA	NA	NA	NA	NA	NA	NA	699.9
2012	2012-06-13	spring	A	3	27	76	96.426	93.637	45.934	21.992	24.22	20.595	1.161	84.503	2.52754	52.1226	45.3498	66.2625	1130.6
2012	2012-06-06	spring	A	3	28	462	95.563	94.404	39.779	18.504	21.722	17.419	0.864	87.53	2.172	53.483	44.345	68.6518	1027.1
2012	2012-06-08	spring	A	3	29	430	95.233	94.786	36.999	16.62	20.513	15.528	1.027	87.541	2.77575	55.0799	42.1444	66.3261	1059.8
2012	2012-05-23	spring	A	3	30	505	95.915	93.825	35.588	16.282	19.482	15.32	0.837	90.12	2.35192	54.2486	43.3995	72.2378	799.3
2012	2012-06-08	spring	A	4	3	689	95.184	94.687	39.154	18.515	20.723	17.526	0.831	87.517	2.12239	52.7124	45.1652	68.1182	1059.8
2012	2012-05-25	spring	A	4	4	525	NA	NA	NA	NA	NA	NA	NA	NA	NA	NA	NA	NA	839.3
2012	2012-05-21	spring	A	4	5	16	NA	NA	NA	NA	NA	NA	NA	NA	NA	NA	NA	NA	765.4
2012	2012-05-29	spring	A	4	7	371	95.749	93.234	44.768	20.032	23.91	18.92	1.209	86.374	2.70059	55.2538	42.0457	69.5631	914.6
2012	2012-06-01	spring	A	4	9	721	NA	NA	NA	NA	NA	NA	NA	NA	NA	NA	NA	NA	964.1
2012	2012-05-25	spring	A	4	10	517	96.064	92.577	44.901	20.133	25.193	18.423	1.262	87.051	2.81063	55.1614	42.028	71.161	839.3
2012	2012-06-06	spring	A	4	11	124	96.195	93.943	38.285	18.048	20.816	16.906	0.949	87.119	2.47878	52.8588	44.6624	66.355	1027.1
2012	2012-05-23	spring	A	4	12	529	95.313	92.427	48.095	21.877	26.516	20.482	1.228	84.766	2.55328	54.5129	42.9338	68.3252	799.3
2012	2012-06-13	spring	A	4	14	71	96.684	94.596	41.123	19	22.979	17.529	1.084	85.171	2.63599	53.7971	43.5669	63.9399	1130.6
2012	2012-06-08	spring	A	4	15	379	95.471	93.864	46.935	22.03	24.996	20.411	1.27	84.119	2.70587	53.0627	44.2314	66.1638	1059.8
2012	2012-06-08	spring	A	4	16	694	95.004	93.91	39.661	18.391	21.533	17.098	1.022	87.483	2.57684	53.6295	43.7937	68.44	1059.8
2012	2012-06-18	spring	A	4	17	99	97.034	94.028	41.637	19.138	23.028	17.617	1.023	85.582	2.45695	54.0361	43.507	65.3721	1207.4
2012	2012-06-11	spring	A	4	18	206	95.283	93.875	42.469	19.862	23.054	18.661	1.008	85.644	2.3735	53.2318	44.3947	66.1965	1102.7
2012	2012-05-25	spring	A	4	21	275	94.875	92.932	40.615	18.333	22.092	17.053	1.096	89.177	2.69851	54.8615	42.44	73.3522	839.3
2012	2012-06-04	spring	A	4	22	151	NA	NA	NA	NA	NA	NA	NA	NA	NA	NA	NA	NA	1002.3
2012	2012-06-13	spring	A	4	23	225	94.317	92.753	34.787	12.865	22.587	11.946	0.89	90.383	2.55843	63.0178	34.4238	72.3546	1130.6
2012	2012-05-18	spring	A	4	24	587	92.261	93.708	33.822	15.066	18.955	14.379	0.753	92.091	2.22636	55.455	42.3186	76.6158	720.2
2012	2012-06-25	spring	A	4	25	80	94.738	92.264	51.295	24.386	26.659	22.902	1.281	83.564	2.49732	52.4593	45.0434	67.9579	1321.4
2012	2012-06-01	spring	A	4	26	171	95.992	93.081	46.556	20.981	26.163	19.263	1.313	85.66	2.82026	54.9338	42.2459	69.1984	964.1
2012	2012-06-15	spring	A	4	27	438	95.959	94.66	39.591	18.453	21.812	17.113	0.902	86.686	2.2783	53.3909	44.3308	66.3711	1157.9
2012	2012-05-30	spring	A	4	29	714	95.384	94.033	41.415	18.553	22.618	17.595	1.017	87.432	2.45563	55.2022	42.3421	69.6535	931.4
2012	2012-06-11	spring	A	4	30	454	95.214	93.175	38.865	15.566	23.937	14.436	0.976	89.672	2.51126	59.9485	37.5402	73.426	1102.7
2012	2012-05-18	spring	A	5	1	413	92.516	93.201	33.279	12.939	20.403	11.996	0.838	92.562	2.5181	61.1196	36.3623	77.6496	720.2
2012	2012-06-04	spring	A	5	2	216	95.752	93.691	40.814	17.969	23.684	16.62	1.084	87.051	2.65595	55.9734	41.3706	68.2731	1002.3
2012	2012-06-06	spring	A	5	4	437	94.483	93.727	39.84	18.966	21.25	17.951	0.946	87.432	2.3745	52.3946	45.2309	68.4538	1027.1
2012	2012-05-30	spring	A	5	5	677	95.629	94.361	39.726	17.034	22.628	15.992	1.012	88.055	2.54745	57.1213	40.3313	69.9315	931.4
2012	2012-05-29	spring	A	5	6	546	95.383	93.465	39.217	17.455	21.862	16.612	0.917	89.052	2.33827	55.4912	42.1705	72.0835	914.6
2012	2012-05-21	spring	A	5	7	243	95.786	92.074	44.832	19.534	25.913	18.043	1.222	87.744	2.72573	56.4284	40.8458	72.6624	765.4
2012	2012-06-04	spring	A	5	8	108	96.454	92.726	43.258	18.635	25.098	17.148	1.109	87.068	2.56369	56.9213	40.515	70.105	1002.3
2012	2012-05-30	spring	A	5	10	697	96.191	94.232	40.034	18.041	22.186	17.088	0.966	88.171	2.41295	54.9358	42.6512	70.4526	931.4
2012	2012-05-30	spring	A	5	11	449	96.458	92.342	45.733	20.972	24.726	20.002	1.032	86.282	2.25658	54.1425	43.6009	70.0042	931.4
2012	2012-05-16	spring	A	5	12	558	NA	NA	NA	NA	NA	NA	NA	NA	NA	NA	NA	NA	699.9
2012	2012-06-27	spring	A	5	13	441	96.105	94.513	39.77	17.825	22.665	16.56	0.937	87.129	2.35605	55.1798	42.4642	67.6364	1359.3
2012	2012-06-11	spring	A	5	14	445	95.381	92.987	42.312	19.997	22.798	18.726	1.062	86.386	2.50993	52.7392	44.7509	67.8247	1102.7
2012	2012-05-29	spring	A	5	15	2	96.046	95.108	39.848	17.885	22.021	16.829	0.942	88.345	2.36398	55.1169	42.5191	70.7514	914.6
2012	2012-06-20	spring	A	5	16	307	95.869	94.444	37.58	17.179	20.847	16.003	0.866	87.558	2.30442	54.2869	43.4087	66.892	1239.9
2012	2012-06-13	spring	A	5	18	682	96.074	93.692	39.791	17.751	22.833	16.491	0.928	86.644	2.33219	55.3894	42.2784	66.4346	1130.6
2012	2012-05-29	spring	A	5	20	244	NA	NA	NA	NA	NA	NA	NA	NA	NA	NA	NA	NA	914.6
2012	2012-06-08	spring	A	5	21	315	94.285	92.101	44.24	20.784	23.817	19.463	1.203	86.51	2.71926	53.0199	44.2608	69.5072	1059.8
2012	2012-06-06	spring	A	5	22	95	96.705	93.905	40.501	17.762	23.375	16.437	0.958	87.035	2.36537	56.1443	41.4903	67.9884	1027.1
2012	2012-05-29	spring	A	5	23	605	96.441	94.083	39.85	17.724	22.262	16.492	1	87.854	2.50941	55.5232	41.9674	69.5207	914.6
2012	2012-06-04	spring	A	5	24	372	NA	NA	NA	NA	NA	NA	NA	NA	NA	NA	NA	NA	1002.3
2012	2012-06-04	spring	A	5	25	376	95.308	93.235	42.069	19.325	22.87	18.086	1.049	87.491	2.49352	54.0636	43.4429	70.2655	1002.3
2012	2012-06-01	spring	A	5	26	161	95.989	93.702	39.64	17.464	22.787	16.05	1.063	87.341	2.68163	55.9435	41.3749	68.0651	964.1
2012	2012-05-30	spring	A	5	27	105	96.739	92.679	38.24	14.574	23.633	13.839	0.905	89.564	2.36663	61.8881	35.7453	72.7092	931.4
2012	2012-05-29	spring	A	5	28	121	96.257	94.167	38.976	15.564	22.933	14.844	0.856	89.435	2.19622	60.0677	37.736	72.8936	914.6
2012	2012-06-18	spring	A	5	29	84	96.665	93.801	43.637	19.338	25.067	17.84	1.074	85.763	2.46121	55.6844	41.8544	67.374	1207.4
2012	2012-06-22	spring	A	5	30	291	94.688	92.202	48.915	23.498	26.087	21.978	1.228	83.973	2.51048	51.9616	45.528	67.235	1274.5
2012	2012-06-25	spring	A	6	2	650	95.341	92.902	52.98	23.091	30.461	21.283	1.55	82.567	2.92563	56.4156	40.6587	67.0951	1321.4
2012	2012-06-15	spring	A	6	3	306	96.337	94.618	36.599	16.498	20.99	15.238	0.898	87.098	2.45362	54.9223	42.6241	64.7477	1157.9
2012	2012-06-25	spring	A	6	4	286	94.771	93.589	45.846	21.794	23.977	20.492	1.085	84.615	2.36662	52.4626	45.1708	66.442	1321.4
2012	2012-06-07	spring	A	6	5	673	94.464	93.676	38.822	16.542	22.254	15.683	0.942	88.482	2.42646	57.3901	40.1834	70.3313	1044
2012	2012-06-06	spring	A	6	6	665	95.595	93.583	40.552	19.388	21.713	18.099	1.041	86.655	2.56707	52.1898	45.2431	67.0916	1027.1
2012	2012-05-23	spring	A	6	7	508	95.43	92.413	38.996	17.656	21.51	16.592	0.968	89.924	2.48231	54.7236	42.7941	74.1615	799.3
2012	2012-06-13	spring	A	6	10	79	96.621	93.22	41.194	18.576	23.387	17.173	0.975	87.042	2.36685	54.9061	42.7271	68.544	1130.6
2012	2012-06-11	spring	A	6	12	425	95.265	93.984	38.539	17.454	21.76	16.345	0.923	87.068	2.39498	54.7108	42.8942	66.4444	1102.7
2012	2012-06-06	spring	A	6	13	314	94.857	94.07	39.948	19.555	20.658	18.411	0.99	86.598	2.47822	51.0489	46.4729	66.4514	1027.1
2012	2012-06-15	spring	A	6	14	93	96.122	95.204	39.187	17.346	22.212	16.121	0.886	87.092	2.26095	55.7353	42.0037	67.0605	1157.9
2012	2012-06-15	spring	A	6	15	685	96.259	94.336	36.986	16.436	21.442	14.995	0.948	86.868	2.56313	55.5616	41.8753	64.4947	1157.9
2012	2012-06-11	spring	A	6	16	718	95.359	93.158	41.009	19.757	21.2	18.595	1.024	86.957	2.49701	51.8228	45.6802	68.1948	1102.7
2012	2012-06-11	spring	A	6	17	295	95.507	94.399	42.323	19.209	22.972	17.926	0.966	86.776	2.28245	54.6133	43.1042	68.7546	1102.7
2012	2012-05-23	spring	A	6	20	583	94.802	94.703	33.155	15.412	18.058	14.741	0.677	90.899	2.04192	53.5153	44.4428	72.5501	799.3
2012	2012-06-25	spring	A	6	21	283	94.848	92.539	49.875	22.893	26.917	21.373	1.278	84.572	2.56241	54.0992	43.3383	69.0667	1321.4
2012	2012-05-25	spring	A	6	23	60	95.287	94.194	33.44	13.927	19.857	13.027	0.831	91.059	2.48505	58.3523	39.1627	73.2626	839.3
2012	2012-05-23	spring	A	6	24	178	93.596	92.366	39.123	16.682	22.628	15.742	1.03	89.627	2.63272	57.3601	40.0072	73.4862	799.3
2012	2012-05-29	spring	A	6	25	710	96.122	94.759	37.673	17.712	20.261	16.794	0.921	89.288	2.44472	52.9849	44.5704	71.5658	914.6
2012	2012-06-04	spring	A	6	26	117	NA	NA	NA	NA	NA	NA	NA	NA	NA	NA	NA	NA	1002.3
2012	2012-06-06	spring	A	6	27	706	94.082	94.253	39.991	19.192	21.059	18.055	0.972	86.643	2.43055	52.0092	45.5603	66.6	1027.1
2012	2012-06-22	spring	A	6	28	426	94.685	94.203	37.675	16.282	22.014	15.312	0.873	88.109	2.31719	56.783	40.8998	68.438	1274.5
2012	2012-05-29	spring	A	7	1	681	96.779	92.729	42.03	18.72	23.354	17.396	1.202	87.059	2.85986	55.4604	41.6798	69.2101	914.6
2012	2012-06-06	spring	A	7	2	582	96.121	93.341	42.511	19.363	24.025	17.91	1.105	86.771	2.59933	54.4518	42.9489	68.881	1027.1
2012	2012-05-30	spring	A	7	3	363	95.518	93.581	41.34	18.376	22.774	17.465	1.033	88.107	2.49879	55.5491	41.9521	71.2313	931.4
2012	2012-05-29	spring	A	7	4	142	96.169	94.878	39.362	17.455	21.884	16.362	0.946	88.235	2.40333	55.6552	41.9415	70.1108	914.6
2012	2012-06-08	spring	A	7	5	112	96.029	92.942	46.151	21.486	24.378	20.222	1.127	85.67	2.44198	53.4441	44.1139	68.9498	1059.8
2012	2012-05-25	spring	A	7	8	274	95.955	93.823	37.677	16.336	21.107	15.054	0.923	89.426	2.44977	56.642	40.9082	71.9351	839.3
2012	2012-06-08	spring	A	7	9	228	95.276	93.28	41.437	18.387	22.97	17.284	1.01	87.454	2.43744	55.6266	41.936	69.7227	1059.8
2012	2012-06-08	spring	A	7	10	116	95.011	93.526	41.763	17.917	23.727	16.798	1.026	87.979	2.45672	57.0984	40.4449	71.2161	1059.8
2012	2012-05-23	spring	A	7	12	570	NA	NA	NA	NA	NA	NA	NA	NA	NA	NA	NA	NA	799.3
2012	2012-05-29	spring	A	7	14	220	96.216	93.249	43.66	18.169	25.455	17.227	1.089	87.438	2.49427	58.3852	39.1205	71.2277	914.6
2012	2012-06-11	spring	A	7	15	187	95.173	91.316	55.634	26.31	29.866	24.446	1.509	83.107	2.71237	52.7088	44.5789	69.6355	1102.7
2012	2012-05-21	spring	A	7	16	591	96.524	93.251	35.102	14.094	21.312	12.685	0.963	90.995	2.74343	59.8484	37.4081	74.3462	765.4
2012	2012-05-29	spring	A	7	18	575	96.451	93.88	41.803	19.294	22.9	17.981	1.095	87.452	2.61943	53.8454	43.5352	69.983	914.6
2012	2012-06-06	spring	A	7	19	678	96.01	93.026	41.378	18.564	23.66	17.229	1.068	86.337	2.58108	55.1356	42.2833	66.98	1027.1
2012	2012-06-15	spring	A	7	20	68	96.839	93.2	41.466	18.008	23.912	16.575	1.009	87.059	2.43332	56.5716	40.995	68.7913	1157.9
2012	2012-05-29	spring	A	7	21	229	95.979	92.249	44.093	19.288	24.845	18.023	1.201	87.34	2.72379	56.2561	41.0201	71.288	914.6
2012	2012-05-25	spring	A	7	23	526	NA	NA	NA	NA	NA	NA	NA	NA	NA	NA	NA	NA	839.3
2012	2012-06-18	spring	A	7	25	446	97.038	93.439	47.034	22.646	24.983	20.805	1.281	83.519	2.72356	51.8519	45.4246	64.9594	1207.4
2012	2012-06-04	spring	A	7	26	666	96.081	93.714	40.433	18.751	22.21	17.37	1.078	87.578	2.66614	53.6245	43.7093	69.2776	1002.3
2012	2012-06-18	spring	A	7	27	458	96.509	93.608	45.452	21.44	24.471	19.809	1.126	84.951	2.47734	52.8294	44.6933	66.8903	1207.4
2012	2012-06-18	spring	A	7	28	138	96.665	93.323	45.459	21.819	23.982	20.103	1.195	84.55	2.62874	52.0029	45.3684	66.0133	1207.4
2012	2012-05-29	spring	A	7	30	731	96.019	94.261	39.741	18.372	21.958	17.209	1.003	86.914	2.52384	53.7707	43.7055	67.0718	914.6
2012	2012-05-25	spring	A	8	1	318	94.655	93.823	39.584	18.185	21.52	17.169	0.86	88.878	2.17259	54.0597	43.7677	71.9028	839.3
2012	2012-06-04	spring	A	8	2	260	NA	NA	NA	NA	NA	NA	NA	NA	NA	NA	NA	NA	1002.3
2012	2012-06-06	spring	A	8	3	182	94.597	93.06	46.036	21.652	24.657	20.346	1.187	85.547	2.57842	52.9672	44.4543	68.605	1027.1
2012	2012-05-30	spring	A	8	4	709	96.295	93.816	41.954	18.287	23.916	17.025	1.138	86.531	2.71249	56.4118	40.8757	67.8958	931.4
2012	2012-06-01	spring	A	8	5	155	95.934	94.089	40.073	18.435	21.919	17.024	1.078	87.424	2.69009	53.9965	43.3135	68.6173	964.1
2012	2012-06-06	spring	A	8	6	725	95.85	93.731	42.237	20.111	22.579	18.791	1.072	86.06	2.53806	52.3853	45.0766	66.9958	1027.1
2012	2012-05-29	spring	A	8	7	594	96.468	92.479	40.303	18.701	20.996	17.706	0.949	89.193	2.35466	53.599	44.0463	73.1856	914.6
2012	2012-06-08	spring	A	8	8	54	94.89	93.445	43.475	20.407	23.196	19.135	1.055	87	2.42668	53.0604	44.5129	70.0978	1059.8
2012	2012-06-18	spring	A	8	9	67	95.782	93.775	47.901	22.698	25.261	21.218	1.15	84.394	2.40078	52.6148	44.9844	67.4203	1207.4
2012	2012-06-04	spring	A	8	10	83	NA	NA	NA	NA	NA	NA	NA	NA	NA	NA	NA	NA	1002.3
2012	2012-06-11	spring	A	8	11	457	96.308	93.759	40.602	18.845	21.823	17.649	0.891	87.587	2.19447	53.586	44.2195	69.4276	1102.7
2012	2012-06-29	spring	A	8	12	746	95.276	94.063	39.906	17.005	22.819	15.763	0.965	87.717	2.41818	57.3874	40.1945	69.2202	1402.3
2012	2012-06-11	spring	A	8	13	717	95.698	93.273	41.716	19.709	22.442	18.362	1.113	86.188	2.66804	52.7543	44.5776	66.8904	1102.7
2012	2012-05-23	spring	A	8	14	6	NA	NA	NA	NA	NA	NA	NA	NA	NA	NA	NA	NA	799.3
2012	2012-06-04	spring	A	8	15	421	NA	NA	NA	NA	NA	NA	NA	NA	NA	NA	NA	NA	1002.3
2012	2012-06-04	spring	A	8	16	686	95.833	94.265	39.335	18.618	21.077	17.446	0.97	87.091	2.466	52.6681	44.8659	67.1819	1002.3
2012	2012-06-11	spring	A	8	17	109	96.41	92.6	41.003	18.207	23.699	16.862	0.996	87.231	2.42909	55.5959	41.975	68.8584	1102.7
2012	2012-06-04	spring	A	8	18	143	NA	NA	NA	NA	NA	NA	NA	NA	NA	NA	NA	NA	1002.3
2012	2012-05-25	spring	A	8	19	616	95.001	93.058	41.299	17.498	24.086	16.168	1.095	88.458	2.6514	57.6309	39.7177	72.0526	839.3
2012	2012-05-29	spring	A	8	21	271	95.629	93.748	38.46	17.058	21.661	16.147	0.902	89.427	2.34529	55.6474	42.0073	72.5091	914.6
2012	2012-06-15	spring	A	8	22	147	96.379	92.877	50.201	22.856	27.48	21.144	1.301	84.285	2.59158	54.471	42.9374	68.6958	1157.9
2012	2012-06-11	spring	A	8	25	422	94.215	94.022	37.847	17.965	19.599	17.032	0.828	88.325	2.18776	52.5326	45.2797	69.1521	1102.7
2012	2012-05-30	spring	A	8	26	638	96.136	92.8	42.648	19.143	23.4	18.109	1.073	88.096	2.51594	55.114	42.3701	72.0878	931.4
2012	2012-06-20	spring	A	8	27	52	96.64	95.012	36.592	15.236	21.969	13.893	0.949	86.934	2.59346	58.3625	39.0441	64.2927	1239.9
2012	2012-06-01	spring	A	8	28	722	96.176	94.489	38.827	18.191	20.605	16.87	0.973	87.378	2.50599	53.1486	44.3454	67.4917	964.1
2012	2012-06-08	spring	A	8	29	287	95.223	94.128	42.454	19.598	23.192	18.217	1.039	86.507	2.44735	53.8371	43.7156	68.2174	1059.8
2012	2012-05-25	spring	A	8	30	267	93.809	92.176	41.093	17.924	23.129	16.709	1.2	89.188	2.92021	56.3819	40.6979	73.6889	839.3
2012	2012-06-18	spring	A	9	1	693	95.562	93.87	42.929	20.483	22.669	19.107	1.011	85.436	2.35505	52.2863	45.3586	66.0742	1207.4
2012	2012-05-29	spring	A	9	2	251	96.617	94.437	36.532	16.045	20.874	15.137	0.878	88.892	2.40337	56.0796	41.517	69.5938	914.6
2012	2012-05-23	spring	A	9	4	598	NA	NA	NA	NA	NA	NA	NA	NA	NA	NA	NA	NA	799.3
2012	2012-06-04	spring	A	9	6	132	NA	NA	NA	NA	NA	NA	NA	NA	NA	NA	NA	NA	1002.3
2012	2012-05-23	spring	A	9	7	615	96.572	93.55	38.655	16.088	22.522	14.852	1.025	88.963	2.65166	58.3805	38.9678	71.4474	799.3
2012	2012-06-27	spring	A	9	8	278	96.475	93.926	48.728	21.893	27.479	20.081	1.267	83.838	2.60015	55.071	42.3288	66.8322	1359.3
2012	2012-06-11	spring	A	9	9	622	94.425	92.375	50.497	23.997	26.589	22.661	1.146	84.168	2.26944	52.4784	45.2522	68.6476	1102.7
2012	2012-05-23	spring	A	9	12	247	95.708	93.888	40.423	17.227	23.775	15.818	1.071	88.159	2.64948	57.3832	39.9673	70.7073	799.3
2012	2012-06-13	spring	A	9	13	120	97.113	94.205	38.027	16.499	22.635	15.114	0.901	87.677	2.36937	56.6124	41.0182	67.5941	1130.6
2012	2012-06-13	spring	A	9	14	294	95.365	92.88	38.25	18.107	20.747	16.924	0.969	87.511	2.53333	52.6614	44.8052	67.349	1130.6
2012	2012-05-25	spring	A	9	16	64	94.785	92.661	42.862	19.147	23.459	17.706	1.201	87.186	2.80202	55.3287	41.8693	70.1041	839.3
2012	2012-05-23	spring	A	9	17	535	95.388	92.842	37.748	15.172	23.327	14.087	0.984	90.408	2.60676	59.8071	37.5861	74.5894	799.3
2012	2012-06-20	spring	A	9	18	279	96.374	93.645	40.721	18.458	23.093	16.957	1.007	86.823	2.47293	54.672	42.855	67.6408	1239.9
2012	2012-05-25	spring	A	9	20	563	95.75	92.777	43.568	20.214	23.622	18.807	1.138	87.764	2.61201	53.6036	43.7844	71.9152	839.3
2012	2012-05-16	spring	A	9	22	48	91.45	92.257	43.022	19.299	24.152	17.977	1.154	88.694	2.68235	55.1416	42.1761	73.7204	699.9
2012	2012-06-08	spring	A	9	23	311	95.487	92.343	48.002	21.966	26.238	20.493	1.262	85.391	2.62906	54.2394	43.1315	69.5659	1059.8
2012	2012-05-29	spring	A	9	24	424	96.695	93.27	42.764	19.103	23.736	17.632	1.227	86.551	2.86924	55.3292	41.8015	68.5507	914.6
2012	2012-06-20	spring	A	9	25	642	96.608	91.153	53.332	24.839	28.872	22.838	1.515	82.773	2.8407	53.4257	43.7336	67.6986	1239.9
2012	2012-06-18	spring	A	9	27	426	97.032	94.043	39.261	17.925	22.162	16.368	1.057	86.863	2.69224	54.344	42.9638	66.5393	1207.4
2012	2012-05-30	spring	A	9	28	670	96.424	94.396	36.065	15.813	20.939	15.013	0.88	89.622	2.44004	56.1542	41.4058	71.2242	931.4
2012	2012-06-15	spring	A	9	29	129	95.972	94.5	41.597	18.899	22.826	17.542	1.013	85.867	2.43527	54.5664	42.9983	66.024	1157.9
2012	2012-05-25	spring	A	9	30	595	95.505	94.412	33.379	14.352	19.367	13.371	0.749	91.401	2.24393	57.0029	40.7532	74.2383	839.3
2012	2012-06-20	spring	A	10	1	51	96.684	94.474	40.595	18.404	22.602	16.925	1.011	85.971	2.49045	54.6644	42.8452	65.4416	1239.9
2012	2012-05-16	spring	A	10	3	562	91.212	92.845	40.092	17.78	22.635	16.735	1.011	89.843	2.5217	55.652	41.8263	74.6658	699.9
2012	2012-06-11	spring	A	10	4	282	94.958	94.09	40.381	18.696	22.086	17.629	0.914	86.987	2.26344	53.701	44.0356	67.7744	1102.7
2012	2012-06-08	spring	A	10	5	159	95.329	93.49	42.665	19.606	23.086	18.299	1.061	87.345	2.48682	54.0466	43.4665	70.3387	1059.8
2012	2012-06-11	spring	A	10	6	433	95.204	93.087	45.62	22.125	23.989	20.914	0.995	85.796	2.18106	51.5015	46.3174	68.8645	1102.7
2012	2012-06-13	spring	A	10	7	75	96.347	94.054	38.154	16.99	21.698	15.831	0.871	86.967	2.28285	55.4699	42.2472	65.8411	1130.6
2012	2012-06-22	spring	A	10	8	98	93.972	93.564	41.766	19.052	22.961	18.021	0.94	87.605	2.25063	54.3839	43.3654	70.3228	1274.5
2012	2012-05-23	spring	A	10	9	322	95.423	93.169	44.255	20.928	23.755	19.809	1.057	86.643	2.38843	52.7104	44.9011	69.8181	799.3
2012	2012-06-13	spring	A	10	11	290	95.816	94.707	40.823	18.629	22.773	17.252	1.006	85.832	2.4643	54.3664	43.1693	65.2941	1130.6
2012	2012-05-29	spring	A	10	12	542	96.54	92.661	40.899	16.411	25.001	15.215	1.106	88.938	2.70422	59.8743	37.4215	72.9529	914.6
2012	2012-05-23	spring	A	10	14	417	96.092	92.991	42.751	19.183	23.543	17.948	1.085	88.138	2.53795	55.1285	42.3335	72.2533	799.3
2012	2012-05-29	spring	A	10	15	669	96.401	94.065	36.887	16.18	20.919	15.106	0.988	89.016	2.67845	56.1363	41.1852	70.2226	914.6
2012	2012-06-15	spring	A	10	16	299	96.072	93.835	42.629	19.846	23.716	18.241	1.115	85.236	2.61559	53.4448	43.9396	65.3663	1157.9
2012	2012-06-04	spring	A	10	18	221	NA	NA	NA	NA	NA	NA	NA	NA	NA	NA	NA	NA	1002.3
2012	2012-06-04	spring	A	10	19	434	95.729	93.75	39.585	18.929	21.042	17.656	1.019	87.436	2.57421	52.1814	45.2444	68.2607	1002.3
2012	2012-06-04	spring	A	10	20	380	96.147	92.201	47.678	22.924	25.034	21.306	1.378	84.726	2.89022	51.9191	45.1907	67.9643	1002.3
2012	2012-05-29	spring	A	10	23	514	96.585	92.424	41.81	18.144	23.838	16.81	1.182	88.613	2.82707	56.6037	40.5692	72.7649	914.6
2012	2012-05-25	spring	A	10	25	530	95.686	93.063	39.903	16.773	23.538	15.564	1.092	89.178	2.73664	57.9656	39.2978	72.8792	839.3
2012	2012-05-23	spring	A	10	26	34	95.086	93.554	36.684	15.106	22.172	14.327	0.861	90.159	2.34707	58.8213	38.8316	73.1736	799.3
2012	2012-05-29	spring	A	10	27	364	96.331	94.944	37.743	15.376	22.859	14.48	0.878	89.145	2.32626	59.2613	38.4124	71.2397	914.6
2012	2012-05-29	spring	A	10	28	156	96.505	94.343	39.828	16.445	22.835	15.719	0.843	89.585	2.1166	58.71	39.1734	73.8501	914.6
2012	2012-06-08	spring	A	10	29	212	94.75	93.247	47.044	21.97	25.428	20.522	1.237	85.103	2.62945	53.299	44.0715	68.3339	1059.8
2012	2012-06-04	spring	A	10	30	442	96.529	94.324	38.376	18.091	20.812	16.793	0.945	87.399	2.46248	52.8586	44.679	67.1644	1002.3
2012	2012-06-08	spring	A	11	2	455	95.076	93.068	48.222	22.84	25.145	21.419	1.318	85.299	2.73319	52.6357	44.6311	69.5139	1059.8
2012	2012-05-21	spring	A	11	3	560	96.275	92.586	38.133	16.19	22.226	14.81	1.106	90.074	2.90038	57.5433	39.5563	73.9701	765.4
2012	2012-05-21	spring	A	11	4	552	96.793	91.485	46.026	21.507	25.154	19.905	1.337	86.293	2.90488	53.2721	43.8231	70.219	765.4
2012	2012-05-25	spring	A	11	6	423	95.532	93.623	39.839	18.141	21.691	16.916	1.053	88.796	2.64314	54.4642	42.8926	71.8768	839.3
2012	2012-05-29	spring	A	11	8	431	96.494	94.326	41.166	18.674	22.692	17.249	1.144	86.521	2.77899	54.6373	42.5837	67.257	914.6
2012	2012-05-25	spring	A	11	9	8	94.146	91.688	44.664	18.224	27.049	16.895	1.244	89.029	2.78524	59.1976	38.0172	75.4366	839.3
2012	2012-06-18	spring	A	11	10	711	96.077	93.832	41.541	19.388	22.515	17.92	1.027	86.061	2.47226	53.328	44.1997	66.4452	1207.4
2012	2012-06-13	spring	A	11	11	304	96.142	92.588	44.982	20.262	24.977	18.861	1.189	85.703	2.64328	54.9553	42.4014	68.2162	1130.6
2012	2012-06-18	spring	A	11	12	134	95.832	93.983	44.353	19.747	24.572	18.497	0.982	86.201	2.21406	55.4776	42.3083	68.8882	1207.4
2012	2012-06-08	spring	A	11	13	180	95.206	92.409	46.24	20.221	25.953	18.848	1.188	86.3	2.5692	56.2695	41.1613	70.372	1059.8
2012	2012-05-30	spring	A	11	14	703	95.45	93.998	40.357	17.916	22.009	17.024	0.985	87.787	2.44072	55.6062	41.9531	69.7376	931.4
2012	2012-06-13	spring	A	11	15	451	96.77	93.957	45.013	21.431	24.115	19.922	1.134	84.441	2.51927	52.3893	45.0914	65.4344	1130.6
2012	2012-05-29	spring	A	11	17	424	96.387	93.146	44.488	20.276	24.021	18.891	1.255	86.456	2.82099	54.4237	42.7553	69.5558	914.6
2012	2012-06-08	spring	A	11	18	50	95.429	94.392	47.285	22.83	23.871	21.199	1.214	84.608	2.56741	51.7183	45.7143	67.4485	1059.8
2012	2012-06-04	spring	A	11	19	111	96.175	93.442	44.338	20.844	23.695	19.42	1.182	85.671	2.66588	52.9884	44.3457	67.6823	1002.3
2012	2012-05-29	spring	A	11	20	597	95.842	93.78	35.453	16.051	19.822	15.149	0.881	89.603	2.48498	54.726	42.789	70.6738	914.6
2012	2012-05-29	spring	A	11	21	231	96.321	92.272	45.439	21.275	24.016	19.811	1.295	86.607	2.84997	53.179	43.971	70.5253	914.6
2012	2012-05-29	spring	A	11	22	621	96.525	94.215	40.805	18.302	22.836	17.207	0.973	87.825	2.38451	55.1477	42.4678	70.163	914.6
2012	2012-06-06	spring	A	11	23	712	96.006	92.282	44.528	21.25	23.629	19.882	1.177	86.132	2.64328	52.2772	45.0795	68.8556	1027.1
2012	2012-06-08	spring	A	11	24	696	94.729	93.634	41.267	19.542	21.438	18.436	1.027	86.639	2.48867	52.645	44.8664	67.623	1059.8
2012	2012-06-08	spring	A	11	25	436	94.544	93.551	47.658	22.65	24.984	21.326	1.198	84.868	2.51374	52.4739	45.0124	68.2488	1059.8
2012	2012-05-30	spring	A	11	26	704	95.488	95.373	36.183	16.204	19.893	15.369	0.92	89.185	2.54263	55.2165	42.2408	70.1103	931.4
2012	2012-06-04	spring	A	11	28	585	95.299	92.559	44.89	20.989	23.682	19.617	1.179	86.241	2.62642	53.2435	44.1301	69.3495	1002.3
2012	2012-05-30	spring	A	11	29	131	97.103	93.984	43.368	19.43	23.935	18.229	1.012	86.901	2.33352	55.1974	42.4691	69.7957	931.4
2012	2012-05-30	spring	A	11	30	516	93.183	92.563	40.126	19.226	20.828	18.426	0.948	88.891	2.36256	52.0859	45.5515	72.3147	931.4
2012	2012-06-04	spring	A	12	1	377	96.416	92.974	42.605	20.31	22.653	18.768	1.171	86.801	2.7485	52.3295	44.922	69.0201	1002.3
2012	2012-05-29	spring	A	12	5	257	95.317	93.413	43.182	18.793	24.074	17.971	1.038	86.931	2.40378	56.4796	41.1167	69.7351	914.6
2012	2012-06-13	spring	A	12	7	280	96.239	92.056	42.365	17.831	25.306	16.334	1.148	86.639	2.70978	57.911	39.3792	68.4622	1130.6
2012	2012-05-29	spring	A	12	8	531	95.483	91.874	47.734	21.236	26.843	19.909	1.389	86.643	2.90988	55.5118	41.5783	72.0178	914.6
2012	2012-06-04	spring	A	12	9	715	95.706	93.021	46.005	22.525	23.539	21.146	1.25	85.718	2.7171	51.0379	46.245	68.9555	1002.3
2012	2012-06-08	spring	A	12	12	369	95.68	94.736	43.689	19.924	23.497	18.383	1.182	85.706	2.70549	54.3958	42.8987	67.2824	1059.8
2012	2012-06-29	spring	A	12	13	122	93.457	93.536	38.181	16.222	21.888	15.497	0.76	88.833	1.99052	57.5129	40.4966	70.7525	1402.3
2012	2012-06-15	spring	A	12	14	639	95.561	92.642	50.057	24.607	25.417	22.844	1.325	83.425	2.64698	50.842	46.511	66.8877	1157.9
2012	2012-05-23	spring	A	12	16	561	95.959	93.588	39.472	17.655	22.144	16.449	1.053	88.955	2.66771	55.2721	42.0602	72.0181	799.3
2012	2012-05-23	spring	A	12	17	577	96.143	92.573	40.403	18.194	22.466	16.872	1.104	89.039	2.73247	54.9687	42.2988	72.8708	799.3
2012	2012-06-25	spring	A	12	18	86	94.896	92.187	45.057	19.743	25.561	18.567	1.113	86.554	2.4702	56.1822	41.3476	70.1578	1321.4
2012	2012-05-23	spring	A	12	20	545	95.721	93.221	42.097	19.681	22.65	18.495	1.147	87.798	2.72466	53.2485	44.0269	71.0146	799.3
2012	2012-05-23	spring	A	12	21	512	95.795	93.16	38.679	16.862	22.245	15.722	1.037	89.922	2.68104	56.4053	40.9137	73.9445	799.3
2012	2012-05-30	spring	A	12	22	119	NA	NA	NA	NA	NA	NA	NA	NA	NA	NA	NA	NA	931.4
2012	2012-06-04	spring	A	12	23	192	95.871	94.349	37.223	17.498	19.861	16.467	0.943	87.827	2.53338	52.9914	44.4752	67.2971	1002.3
2012	2012-06-18	spring	A	12	25	374	95.893	93.863	47.495	23.03	24.583	21.585	1.128	84.051	2.37499	51.5107	46.1143	66.4196	1207.4
2012	2012-06-18	spring	A	12	27	688	96.568	94	41.251	19.028	22.947	17.544	1.035	86.112	2.50903	53.8726	43.6183	66.3329	1207.4
2012	2012-06-13	spring	A	12	28	452	96.855	93.829	41.304	19.546	22.977	18.084	1.01	85.702	2.44528	52.6777	44.877	65.3835	1130.6
2012	2012-05-23	spring	A	12	29	593	95.95	93.434	35.744	16.134	19.681	15.128	0.852	90.411	2.38362	54.8624	42.754	73.1731	799.3
2012	2012-06-18	spring	A	12	30	301	96.833	94.34	38.995	18.577	21.177	17.166	0.975	86.04	2.50032	52.3606	45.1391	64.2005	1207.4
2012	2012-05-25	spring	A	13	2	568	96.776	92.254	41.62	19.585	22.31	18.061	1.137	87.884	2.73186	52.9433	44.3248	70.889	839.3
2012	2012-05-16	spring	A	13	3	415	90.393	92.073	42.828	19.665	23.271	18.943	1.013	89.437	2.36528	54.0838	43.5509	75.3362	699.9
2012	2012-05-30	spring	A	13	4	381	95.897	93.89	43.417	20.115	23.144	19.009	1.05	87.236	2.41841	53.6702	43.9114	70.6014	931.4
2012	2012-05-30	spring	A	13	5	439	96.658	93.16	43.773	19.77	23.687	18.508	1.14	87.309	2.60435	54.8352	42.5605	71.0072	931.4
2012	2012-05-21	spring	A	13	6	35	NA	NA	NA	NA	NA	NA	NA	NA	NA	NA	NA	NA	765.4
2012	2012-05-30	spring	A	13	7	719	95.95	93.587	42.359	19.124	22.893	18.138	1.083	87.222	2.55672	54.8526	42.5907	69.834	931.4
2012	2012-06-04	spring	A	13	8	157	94.893	92.581	45.437	21.656	23.706	20.329	1.295	85.985	2.8501	52.3384	44.8115	69.1551	1002.3
2012	2012-06-04	spring	A	13	9	226	95.707	92.39	46.289	20.97	25.669	19.577	1.281	86.099	2.7674	54.6977	42.5349	69.9691	1002.3
2012	2012-06-15	spring	A	13	10	49	96.109	94.063	42.025	18.979	23.646	17.552	1.06	85.988	2.52231	54.8388	42.6389	66.6579	1157.9
2012	2012-05-23	spring	A	13	11	618	96.152	92.595	38.554	14.491	24.395	13.363	1.066	90.542	2.76495	62.4138	34.8213	75.4682	799.3
2012	2012-06-08	spring	A	13	13	727	95.411	93.804	41.782	19.357	22.625	18.014	1.138	86.919	2.72366	53.6714	43.6049	68.6923	1059.8
2012	2012-06-27	spring	A	13	14	148	96.175	93.626	44.768	19.066	25.473	17.727	1.104	85.386	2.46605	57.4115	40.1224	67.3561	1359.3
2012	2012-06-22	spring	A	13	15	627	96.88	93.755	41.017	19.124	22.748	17.511	1.047	85.777	2.5526	53.3754	44.072	65.3241	1274.5
2012	2012-06-04	spring	A	13	16	181	NA	NA	NA	NA	NA	NA	NA	NA	NA	NA	NA	NA	1002.3
2012	2012-05-25	spring	A	13	19	541	95.791	92.002	42.683	17.656	25.337	16.247	1.275	88.782	2.98714	58.6346	38.3783	73.7179	839.3
2012	2012-05-30	spring	A	13	20	440	96.709	93.75	45.36	19.951	25.241	18.598	1.194	86.459	2.63228	56.0163	41.3514	70.1477	931.4
2012	2012-05-23	spring	A	13	21	581	95.377	93.667	38.079	16.482	22.068	15.524	0.907	89.244	2.38189	56.7163	40.9018	71.7535	799.3
2012	2012-06-04	spring	A	13	22	456	95.048	92.846	47.063	22.67	24.743	21.219	1.221	85.716	2.59439	51.8305	45.5751	69.6492	1002.3
2012	2012-06-20	spring	A	13	23	378	96.135	94.019	45.587	21.167	24.6	19.702	1.063	85.156	2.33181	53.5679	44.1003	67.4381	1239.9
2012	2012-06-11	spring	A	13	24	652	NA	NA	NA	NA	NA	NA	NA	NA	NA	NA	NA	NA	1102.7
2012	2012-06-22	spring	A	13	25	680	95.679	94.878	41.98	19.907	22.088	18.501	0.943	85.651	2.24631	52.5798	45.1739	65.8194	1274.5
2012	2012-05-16	spring	A	13	26	36	91.71	92.895	42.372	17.627	25.031	16.513	1.145	89.596	2.70226	58.3994	38.8983	75.446	699.9
2012	2012-05-30	spring	A	13	27	724	96.552	93.686	42.07	19.254	22.693	17.982	1.158	86.85	2.75256	54.2334	43.014	68.7426	931.4
2012	2012-06-13	spring	A	13	28	158	96.236	94.134	43.098	18.972	24.318	17.498	1.091	86.096	2.53144	55.9794	41.4892	67.7386	1130.6
2012	2012-05-29	spring	A	13	29	5	96.094	93.849	42.726	19.185	23.455	18.115	1.076	87.703	2.51837	55.0976	42.384	71.2189	914.6
2012	2012-06-04	spring	A	13	30	720	95.98	93.105	42.315	20.042	22.461	18.762	1.143	86.523	2.70117	52.6362	44.6626	68.1508	1002.3
2012	2012-05-30	spring	A	14	2	723	96.825	93.719	39.756	18.358	21.448	17.276	1.029	87.829	2.58829	53.8233	43.5884	69.3858	931.4
2012	2012-06-22	spring	A	14	3	52	NA	NA	NA	NA	NA	NA	NA	NA	NA	NA	NA	NA	1274.5
2012	2012-06-04	spring	A	14	4	663	95.763	93.004	44.26	21.031	23.791	19.471	1.232	86.357	2.78355	52.4831	44.7334	69.1753	1002.3
2012	2012-06-04	spring	A	14	7	667	95.266	93.709	42.26	19.928	22.397	18.716	1.1	86.854	2.60293	52.8443	44.5528	68.8926	1002.3
2012	2012-05-23	spring	A	14	8	572	95.677	93.182	41.648	17.77	24.162	16.555	1.078	89.001	2.58836	57.3329	40.0788	73.5906	799.3
2012	2012-06-08	spring	A	14	9	284	96.472	92.329	46.711	21.862	24.962	20.193	1.368	85.366	2.92865	53.1973	43.874	68.6712	1059.8
2012	2012-06-18	spring	A	14	10	300	95.84	93.007	46.152	21.048	25.228	19.562	1.179	85.402	2.5546	54.3942	43.0512	68.3697	1207.4
2012	2012-05-30	spring	A	14	11	329	96.092	94.723	36.594	15.834	21.058	14.924	0.886	89.891	2.42116	56.7306	40.8482	72.3753	931.4
2012	2012-06-01	spring	A	14	12	576	95.335	93.347	41.422	18.247	23.478	16.851	1.104	87.587	2.66525	55.9485	41.3862	70.0328	964.1
2012	2012-05-29	spring	A	14	13	312	97.029	92.869	48.652	22.249	26.393	20.771	1.327	85.117	2.72753	54.2691	43.0034	69.4093	914.6
2012	2012-06-18	spring	A	14	14	73	95.938	93.438	44.502	21.846	23.009	20.414	1.065	84.4	2.39315	50.9101	46.6968	64.9454	1207.4
2012	2012-06-20	spring	A	14	15	296	96.08	92.472	48.978	23.383	25.796	21.667	1.318	83.842	2.691	52.2582	45.0508	67.0097	1239.9
2012	2012-06-04	spring	A	14	17	82	96.073	95.176	35.496	14.732	21.03	13.696	0.8	88.715	2.25378	58.4967	39.2495	68.2077	1002.3
2012	2012-05-29	spring	A	14	18	115	96.271	94.42	38.78	16.702	21.7	15.771	0.866	89.378	2.23311	56.9314	40.8355	72.6096	914.6
2012	2012-06-25	spring	A	14	19	214	95.018	93.008	49.028	22.335	26.634	21.171	1.115	85.554	2.27421	54.4444	43.2814	70.5352	1321.4
2012	2012-05-23	spring	A	14	20	553	95.646	93.869	36.122	15.582	20.717	14.487	0.878	89.891	2.43065	56.8629	40.7065	72.0143	799.3
2012	2012-06-01	spring	A	14	22	716	95.841	93.443	40.628	18.93	21.783	17.489	1.167	87.598	2.8724	53.4065	43.7211	69.4743	964.1
2012	2012-05-23	spring	A	14	23	23	96.477	93.741	37.671	14.927	23.258	13.711	0.962	89.748	2.55369	60.3754	37.071	72.7854	799.3
2012	2012-06-04	spring	A	14	24	676	95.739	93.454	44.906	21.614	23.148	20.183	1.229	85.532	2.73683	51.8683	45.3948	67.7816	1002.3
2012	2012-05-23	spring	A	14	25	15	96.284	94.197	38.338	16.205	22.257	14.911	0.998	88.109	2.60316	57.7312	39.6656	68.9838	799.3
2012	2012-05-21	spring	A	14	26	53	NA	NA	NA	NA	NA	NA	NA	NA	NA	NA	NA	NA	765.4
2012	2012-05-23	spring	A	14	28	601	95.109	93.568	38.435	18.103	20.411	17.014	0.904	88.994	2.35202	52.8997	44.7483	71.3646	799.3
2012	2012-06-04	spring	A	14	29	370	NA	NA	NA	NA	NA	NA	NA	NA	NA	NA	NA	NA	1002.3
2012	2012-06-18	spring	A	14	30	74	96.49	93.559	42.185	20.522	21.997	19.097	1.035	85.766	2.45348	51.3524	46.1941	66.2581	1207.4
2012	2012-05-30	spring	A	15	1	152	96.61	93.785	40.577	18.417	22.302	17.372	0.97	88.474	2.39052	54.6122	42.9973	71.5947	931.4
2012	2012-05-30	spring	A	15	2	222	96.127	92.181	47.306	20.494	27.157	19.009	1.394	85.969	2.94677	56.6778	40.3754	70.3399	931.4
2012	2012-06-15	spring	A	15	3	263	94.126	92.823	46.816	23.154	23.696	21.69	1.246	84.958	2.66148	50.5425	46.796	67.87	1157.9
2012	2012-06-08	spring	A	15	5	85	96.074	95.06	38.045	16.487	21.54	15.247	0.949	87.744	2.49441	56.6645	40.8411	67.7855	1059.8
2012	2012-05-23	spring	A	15	6	506	95.545	92.948	38.894	17.644	21.583	16.654	0.918	90.118	2.36026	54.6357	43.0041	74.5925	799.3
2012	2012-05-25	spring	A	15	8	511	93.881	93.457	41.116	18.606	22.539	17.627	1.004	88.966	2.44187	54.7475	42.8106	73.1637	839.3
2012	2012-05-29	spring	A	15	9	523	95.701	94.581	36.816	14.876	21.984	13.985	0.857	89.225	2.32779	59.5937	38.0786	70.7328	914.6
2012	2012-06-18	spring	A	15	11	308	96.66	94.373	39.401	17.976	21.903	16.528	1.004	86.902	2.54816	54.3768	43.075	66.7572	1207.4
2012	2012-06-11	spring	A	15	12	102	95.436	92.768	47.105	22.33	24.588	21.062	1.14	85.263	2.42013	52.5953	44.9846	68.7146	1102.7
2012	2012-05-29	spring	A	15	13	272	96.315	93.786	38.3	16.276	22.006	15.29	0.947	89.28	2.47258	57.5039	40.0235	72.0104	914.6
2012	2012-06-11	spring	A	15	14	443	95.822	92.111	46.577	22.053	24.92	20.828	1.064	85.959	2.28439	52.6526	45.063	69.8542	1102.7
2012	2012-06-04	spring	A	15	15	643	95.984	93.547	45.008	21.59	23.569	19.894	1.388	84.77	3.0839	52.0308	44.8854	66.1616	1002.3
2012	2012-06-01	spring	A	15	16	149	96.293	92.991	44.844	19.532	24.785	17.942	1.234	87.194	2.75176	56.4446	40.8037	71.4432	964.1
2012	2012-05-30	spring	A	15	19	273	95.045	93.91	40.037	17.353	22.319	16.422	0.986	88.792	2.46272	56.6576	40.8797	72.0059	931.4
2012	2012-06-06	spring	A	15	20	153	96.193	92.376	50.501	23.573	26.891	21.786	1.46	84.029	2.89103	53.3217	43.7873	68.3749	1027.1
2012	2012-06-08	spring	A	15	22	313	94.591	93.052	46.528	22.294	23.799	20.794	1.24	85.809	2.66506	52.0848	45.2502	69.5001	1059.8
2012	2012-05-25	spring	A	15	23	420	95.745	95.578	35.049	15.007	20.02	13.961	0.862	89.406	2.45941	57.1828	40.3578	69.7737	839.3
2012	2012-05-29	spring	A	15	24	537	94.98	91.388	47.513	19.824	27.702	18.741	1.33	87.255	2.79923	58.2767	38.9241	73.1758	914.6
2012	2012-06-18	spring	A	15	25	97	96.563	92.352	46.82	21.87	25.379	20.308	1.226	85.141	2.61854	53.2892	44.0923	68.2636	1207.4
2012	2012-05-23	spring	A	15	26	167	95.586	93.386	37.173	15.302	22.339	14.217	0.887	90.379	2.38614	58.8357	38.7781	74.1183	799.3
2012	2012-05-21	spring	A	15	27	640	96.938	91.849	43.008	18.327	25.292	16.715	1.269	88.964	2.95061	57.387	39.6624	74.3397	765.4
2012	2012-05-18	spring	A	15	28	259	91.557	94.061	34.364	15.521	18.794	14.808	0.754	90.77	2.19416	54.8335	42.9723	73.1405	720.2
2012	2012-06-11	spring	A	15	29	432	95.265	93.89	36.706	15.875	21.161	15.004	0.808	89.41	2.20127	56.7509	41.0478	71.1491	1102.7
2012	2012-05-18	spring	A	15	30	549	91.392	92.877	40.543	18.719	21.835	17.769	0.999	89.78	2.46405	53.8293	43.7067	74.7922	720.2
2012	2012-06-06	spring	A	16	2	81	96.409	93.746	41.663	19.18	22.897	17.834	1.039	86.402	2.49382	53.9639	43.5422	67.3619	1027.1
2012	2012-06-27	spring	A	16	3	106	96.398	92.88	48.406	22.559	26.266	20.656	1.387	83.549	2.86535	53.3963	43.7384	66.0145	1359.3
2012	2012-06-06	spring	A	16	4	325	96.143	92.28	51.604	25.212	26.578	23.47	1.467	83.247	2.8428	51.1433	46.0139	67.5355	1027.1
2012	2012-06-01	spring	A	16	5	172	96.09	93.648	44.091	18.982	25.547	17.246	1.282	86.32	2.90762	56.9481	40.1442	68.9733	964.1
2012	2012-06-13	spring	A	16	6	114	95.92	93.245	41.484	18.1	23.961	16.944	0.972	87.037	2.34307	56.3687	41.2882	68.7518	1130.6
2012	2012-06-01	spring	A	16	7	447	96.344	94.336	38.938	18.059	21.106	16.608	1.061	87.257	2.72484	53.6211	43.654	67.2736	964.1
2012	2012-06-08	spring	A	16	8	707	95.512	94.234	40.451	18.947	21.848	17.672	1.008	86.999	2.4919	53.1606	44.3475	67.8599	1059.8
2012	2012-06-13	spring	A	16	9	202	94.007	92.294	46.52	21.763	25.093	20.523	1.147	85.79	2.46561	53.218	44.3164	69.454	1130.6
2012	2012-06-13	spring	A	16	10	683	95.457	93.132	49.961	24.905	25.335	23.382	1.2	83.551	2.40187	50.1511	47.447	67.0763	1130.6
2012	2012-06-04	spring	A	16	11	580	94.92	93.599	42.642	20.506	22.017	19.322	1.002	86.983	2.3498	51.9113	45.7389	69.4738	1002.3
2012	2012-06-11	spring	A	16	12	699	94.345	92.261	46.786	22.351	24.738	21.095	1.236	85.626	2.64182	52.2272	45.131	69.2771	1102.7
2012	2012-05-23	spring	A	16	13	234	95.704	93.375	43.312	18.972	24.514	17.93	1.008	88.194	2.3273	56.1969	41.4758	72.742	799.3
2012	2012-06-08	spring	A	16	14	679	95.386	95.468	36.886	16.735	20.094	15.762	0.816	88.224	2.21222	54.6305	43.1573	68.0746	1059.8
2012	2012-06-04	spring	A	16	15	427	96.017	93.034	43.694	20.499	23.663	19.044	1.203	86.135	2.75324	53.0851	44.1617	68.268	1002.3
2012	2012-06-01	spring	A	16	16	708	NA	NA	NA	NA	NA	NA	NA	NA	NA	NA	NA	NA	964.1
2012	2012-06-06	spring	A	16	17	107	95.818	94.615	37.229	16.794	20.675	15.647	0.894	87.56	2.40135	54.89	42.7086	66.5852	1027.1
2012	2012-06-08	spring	A	16	19	78	95.46	93.993	44.856	21.16	23.488	19.841	1.105	85.272	2.46344	52.8268	44.7097	67.166	1059.8
2012	2012-06-06	spring	A	16	22	668	95.944	94.268	36.055	17.238	19.279	16.148	0.832	88.485	2.30759	52.1897	45.5027	68.0627	1027.1
2012	2012-05-29	spring	A	16	24	1	96.573	93.287	46.85	20.259	26.193	18.745	1.24	86.227	2.64674	56.7577	40.5955	70.6019	914.6
2012	2012-05-18	spring	A	16	25	46	91.512	92.12	39.387	16.555	22.974	15.191	1.212	90.01	3.07716	57.9684	38.9545	74.6363	720.2
2012	2012-05-18	spring	A	16	26	223	91.861	92.422	40.712	18.044	23.025	16.977	0.965	90.391	2.37031	55.6789	41.9508	76.3976	720.2
2012	2012-05-23	spring	A	16	27	528	95.907	92.556	42.312	17.891	24.812	16.547	1.207	88.542	2.85262	57.7165	39.4309	72.9202	799.3
2012	2012-05-29	spring	A	16	29	269	96.593	94.149	40.07	18.097	22.312	16.93	0.972	88.083	2.42575	54.8365	42.7377	70.2595	914.6
2012	2012-06-15	spring	A	17	2	61	95.905	93.598	44.693	20.443	24.361	18.958	1.15	85.21	2.57311	54.2591	43.1678	66.9076	1157.9
2012	2012-06-11	spring	A	17	4	110	96.141	94.884	38.522	17.441	21.494	16.395	0.869	87.869	2.25585	54.7246	43.0196	68.5089	1102.7
2012	2012-06-27	spring	A	17	6	96	96.36	92.912	45.072	19.188	26.257	17.665	1.175	86.207	2.60694	57.4281	39.9649	69.3979	1359.3
2012	2012-05-18	spring	A	17	8	191	91.957	94.38	32.063	12.8	19.147	12.037	0.763	92.9	2.37969	60.0786	37.5417	77.8561	720.2
2012	2012-05-29	spring	A	17	9	671	96.033	94.325	40.889	18.517	22.196	17.529	1.011	87.965	2.47255	54.714	42.8135	70.5667	914.6
2012	2012-05-25	spring	A	17	11	584	95.911	94.44	35.711	15.747	20.259	14.591	0.891	89.516	2.49503	55.9043	41.6006	70.6421	839.3
2012	2012-05-29	spring	A	17	12	519	96.087	92.753	48.185	21.947	26.196	20.448	1.355	85.487	2.81208	54.4526	42.7353	69.8807	914.6
2012	2012-05-25	spring	A	17	13	544	95.368	93.683	38.646	17.225	21.844	15.966	1.065	89.272	2.75578	55.4288	41.8155	72.2403	839.3
2012	2012-06-11	spring	A	17	14	687	95.467	94.391	40.031	18.764	21.477	17.642	0.94	87.194	2.34818	53.1263	44.5255	68.0098	1102.7
2012	2012-06-18	spring	A	17	15	230	95.841	92.692	53.74	25.661	28.029	23.904	1.429	82.273	2.6591	52.2497	45.0912	67.0134	1207.4
2012	2012-06-11	spring	A	17	16	293	95.416	92.721	41.632	19.691	21.985	18.39	1.079	86.974	2.59176	52.7022	44.706	68.7116	1102.7
2012	2012-06-08	spring	A	17	17	210	95.715	92.917	45.251	20.202	25.554	18.778	1.209	86.643	2.67176	55.3557	41.9726	70.4824	1059.8
2012	2012-06-01	spring	A	17	18	448	96.575	94.86	37.813	17.193	20.858	15.812	0.945	87.866	2.49914	54.5315	42.9693	67.9105	964.1
2012	2012-06-04	spring	A	17	19	428	95.336	92.855	42.785	19.835	23.163	18.337	1.282	86.672	2.99638	53.6403	43.3633	68.8489	1002.3
2012	2012-06-27	spring	A	17	20	127	95.969	93.496	51.587	24.766	26.768	22.963	1.315	82.933	2.54909	51.9918	45.4591	66.9161	1359.3
2012	2012-06-20	spring	A	17	21	123	95.964	93.741	43.893	20.14	23.78	18.712	1.07	86.071	2.43775	54.1157	43.4466	68.266	1239.9
2012	2012-05-25	spring	A	17	22	565	95.812	92.409	42.271	18.872	24.203	17.332	1.231	88.123	2.91216	55.3547	41.7331	71.9027	839.3
2012	2012-06-20	spring	A	17	23	103	96.276	93.718	40.072	18.515	21.711	17.231	0.917	86.996	2.28838	53.7957	43.916	67.5484	1239.9
2012	2012-06-06	spring	A	17	24	664	95.216	92.996	36.295	16.107	20.858	14.959	0.943	88.959	2.59815	55.622	41.7799	69.5798	1027.1
2012	2012-05-25	spring	A	17	25	520	95.535	92.859	41.221	18.461	23.011	17.224	1.152	88.589	2.79469	55.2146	41.9907	72.3175	839.3
2012	2012-05-29	spring	A	17	26	524	95.983	93.517	41.936	16.976	25.159	16.066	1.074	87.732	2.56105	59.5193	37.9197	70.7459	914.6
2012	2012-06-04	spring	A	17	27	672	95.543	93.539	40.445	18.979	21.96	17.722	1.068	87.753	2.64062	53.0745	44.2848	69.7194	1002.3
2012	2012-06-08	spring	A	17	28	700	95.034	94.052	40.94	19.183	22.052	17.995	0.964	87.025	2.35467	53.1436	44.5017	68.3073	1059.8
2012	2012-06-06	spring	A	17	29	366	94.771	93.62	44.732	21.422	23.383	20.253	1.013	86.397	2.2646	52.1103	45.6251	69.59	1027.1
2012	2012-06-18	spring	A	17	30	285	96.628	91.516	50.926	23.799	27.25	21.895	1.49	82.694	2.92581	53.2675	43.8067	66.0174	1207.4
2012	2012-06-15	spring	A	18	1	695	96.121	93.673	45.656	21.779	24.455	20.232	1.185	84.709	2.5955	52.2976	45.1069	66.5082	1157.9
2012	2012-05-21	spring	A	18	2	316	95.711	91.89	39.723	16.464	24.369	15.182	1.172	90.164	2.95043	58.553	38.4966	75.2385	765.4
2012	2012-05-29	spring	A	18	5	249	96.606	92.173	46.578	20.106	26.94	18.713	1.321	86.038	2.8361	56.8337	40.3302	70.0245	914.6
2012	2012-06-04	spring	A	18	6	675	95.217	93.394	39.365	17.258	22.789	16.247	1.009	88.523	2.56319	56.159	41.2778	70.8447	1002.3
2012	2012-05-29	spring	A	18	8	515	96.212	91.136	50.522	23.167	27.361	21.3	1.577	84.894	3.12141	54.1447	42.7339	70.1002	914.6
2012	2012-05-23	spring	A	18	9	556	95.879	92.683	43.351	19.12	24.581	17.6	1.266	87.968	2.92035	55.8949	41.1847	72.2452	799.3
2012	2012-05-25	spring	A	18	10	592	95.703	93.177	42.266	19.998	22.39	18.695	1.116	88.282	2.64042	52.6854	44.6742	72.2756	839.3
2012	2012-05-23	spring	A	18	11	502	95.998	93.34	44.772	20.266	24.167	18.83	1.19	87.521	2.65791	54.7351	42.607	72.1277	799.3
2012	2012-06-06	spring	A	18	12	218	95.193	93.499	41.314	19.21	22.441	18.059	0.987	87.587	2.38902	53.5024	44.1085	69.9545	1027.1
2012	2012-05-23	spring	A	18	13	540	95.342	92.358	42.818	17.692	25.736	16.355	1.204	89.859	2.8119	58.6809	38.5072	76.316	799.3
2012	2012-06-01	spring	A	18	14	435	96.382	94.009	42.218	19.57	22.58	18.089	1.111	86.813	2.63158	53.6454	43.7231	68.7645	964.1
2012	2012-05-23	spring	A	18	17	629	95.142	93.266	38.37	16.037	22.755	15.015	0.919	90.735	2.3951	58.2043	39.4006	75.8535	799.3
2012	2012-05-25	spring	A	18	18	532	96.5	92.107	44.138	18.991	25.486	17.29	1.314	87.687	2.97703	56.9736	40.0494	72.1034	839.3
2012	2012-05-29	spring	A	18	19	277	96.751	92.606	41.629	17.56	23.997	16.402	1.124	88.521	2.70004	57.8179	39.4821	72.4255	914.6
2012	2012-06-18	spring	A	18	22	281	96.236	93.257	39.594	18.254	21.642	16.84	1.064	87.082	2.68728	53.8971	43.4157	67.3738	1207.4
2012	2012-06-08	spring	A	18	23	219	94.788	93.417	43.11	19.305	24.084	17.992	1.084	86.438	2.5145	55.2192	42.2663	68.5409	1059.8
2012	2012-05-25	spring	A	18	24	246	96.02	93.496	44.289	20.001	24.587	18.673	1.157	87.257	2.61239	54.8398	42.5478	71.2276	839.3
2012	2012-05-30	spring	A	18	25	589	95.068	92.307	43.455	18.447	24.22	17.574	1.04	88.213	2.39328	57.5492	40.0575	72.8754	931.4
2012	2012-06-18	spring	A	18	28	297	95.407	93.33	45.112	21.358	23.759	19.951	1.162	85.403	2.57581	52.6556	44.7686	67.6428	1207.4
2012	2012-06-08	spring	A	19	2	208	95.345	91.46	52.16	22.814	29.912	20.847	1.681	83.947	3.22278	56.2615	40.5157	69.2235	1059.8
2012	2012-06-11	spring	A	19	3	691	95.306	93.912	43.582	20.393	23.402	19.065	1.1	86.043	2.52398	53.2077	44.2683	67.9753	1102.7
2012	2012-06-08	spring	A	19	4	118	95.101	93.963	41.341	17.676	23.657	16.713	0.954	88.016	2.30764	57.2434	40.4489	71.0118	1059.8
2012	2012-06-15	spring	A	19	5	144	96.517	93.615	41.87	18.961	23.434	17.505	1.097	86.69	2.62001	54.7146	42.6654	68.2111	1157.9
2012	2012-05-29	spring	A	19	10	240	95.692	91.652	45.936	18.279	27.755	17.081	1.345	86.672	2.92799	60.2077	36.8643	70.9857	914.6
2012	2012-06-22	spring	A	19	11	130	94.927	94.084	42.298	19.923	22.238	18.846	0.937	86.536	2.21523	52.8985	44.8863	68.1687	1274.5
2012	2012-06-20	spring	A	19	13	213	95.779	91.797	52.578	22.707	30.724	20.957	1.485	84.395	2.82438	56.8127	40.3629	70.3203	1239.9
2012	2012-05-25	spring	A	19	14	18	96.284	93.854	42.804	19.395	23.366	17.911	1.102	87.314	2.57453	54.6888	42.7367	70.3626	839.3
2012	2012-06-04	spring	A	19	15	459	95.164	92.248	46.018	21.723	24.181	20.415	1.263	86.015	2.74458	52.7946	44.4609	69.6097	1002.3
2012	2012-06-08	spring	A	19	16	254	95.323	94.352	38.911	17.293	21.953	16.073	1.037	87.273	2.66506	55.5576	41.7774	67.292	1059.8
2012	2012-05-25	spring	A	19	17	235	96.114	94.164	37.558	15.879	21.671	14.582	1.017	88.96	2.70781	57.7214	39.5708	70.6055	839.3
2012	2012-05-23	spring	A	19	18	557	96.348	93.228	42.363	19.728	23.104	18.449	1.049	88.354	2.47622	53.4311	44.0927	72.509	799.3
2012	2012-06-01	spring	A	19	22	382	95.976	93.474	46.072	21.876	23.858	20.443	1.204	86.33	2.6133	52.5178	44.8689	70.3291	964.1
2012	2012-06-13	spring	A	19	23	289	93.788	92.934	43.395	21.29	21.964	20.219	1.029	85.837	2.37124	50.939	46.6897	67.3626	1130.6
2012	2012-06-11	spring	A	19	24	135	95.139	91.969	48.333	22.415	26.089	21.152	1.157	85.366	2.39381	53.6238	43.9824	69.7225	1102.7
2012	2012-05-29	spring	A	19	25	573	95.86	92.349	43.064	18.015	25.104	16.953	1.188	87.621	2.75868	58.1669	39.0744	71.2544	914.6
2012	2012-06-25	spring	A	19	26	70	95.129	92.822	44.114	17.82	27.096	16.529	1.178	87.504	2.67035	59.6047	37.725	71.6734	1321.4
2012	2012-06-13	spring	A	19	27	196	NA	NA	NA	NA	NA	NA	NA	NA	NA	NA	NA	NA	1130.6
2012	2012-06-20	spring	A	19	28	684	96.385	93.767	47.142	22.082	25.215	20.416	1.163	84.231	2.46701	53.1585	44.3744	66.55	1239.9
2012	2012-06-11	spring	A	19	29	62	95.796	92.834	42.559	19.061	24.079	17.872	1.064	86.669	2.50006	55.2128	42.2872	68.6764	1102.7
2012	2012-06-15	spring	A	19	30	460	96.124	92.618	47.119	22.599	24.644	20.958	1.213	84.743	2.57433	52.0385	45.3872	67.6203	1157.9
2012	2012-06-06	spring	A	20	2	419	96.337	93.163	38.5	17.676	21.548	16.556	0.936	88.261	2.43117	54.0883	43.4805	69.5091	1027.1
2012	2012-05-21	spring	A	20	5	527	95.748	92.868	47.072	21.905	25.651	20.345	1.24	86.897	2.63426	53.4649	43.9008	72.1639	765.4
2012	2012-05-23	spring	A	20	8	268	95.679	92.757	44.185	19.347	25.395	18.171	1.116	88.236	2.52574	56.2136	41.2606	73.3756	799.3
2012	2012-05-25	spring	A	20	9	588	96.072	94.117	39.653	18.439	21.022	17.282	0.991	88.812	2.49918	53.4991	44.0017	71.7852	839.3
2012	2012-06-08	spring	A	20	10	288	95.53	93.828	43.698	19.913	23.868	18.518	1.098	86.131	2.5127	54.4304	43.0569	68.2617	1059.8
2012	2012-06-20	spring	A	20	11	69	96.464	94.016	42.628	19.333	24.087	17.81	1.091	86.223	2.55935	54.6472	42.7935	67.6809	1239.9
2012	2012-05-16	spring	A	20	12	609	92.842	93.129	39.265	15.063	24.742	13.883	1.065	91.636	2.71234	61.6376	35.6501	78.6986	699.9
2012	2012-05-25	spring	A	20	13	14	95.651	93.108	50.622	23.533	26.414	21.802	1.411	84.999	2.78733	53.5123	43.7004	70.3666	839.3
2012	2012-05-29	spring	A	20	14	245	94.387	91.353	49.537	21.649	27.586	20.605	1.318	85.689	2.66064	56.2973	41.042	71.1105	914.6
2012	2012-06-08	spring	A	20	15	373	95.827	93.038	45.308	20.925	24.332	19.614	1.16	85.987	2.56025	53.8161	43.6236	69.0717	1059.8
2012	2012-05-21	spring	A	20	16	507	96.551	92.617	40.916	17.661	24.141	16.095	1.19	89.373	2.9084	56.836	40.2556	74.0273	765.4
2012	2012-05-23	spring	A	20	17	176	95.424	93.57	43.994	18.495	25.47	17.177	1.123	87.714	2.55262	57.9602	39.4872	72.0735	799.3
2012	2012-05-29	spring	A	20	18	330	95.785	94.249	39.168	17.358	22.031	16.383	0.927	88.646	2.36673	55.6832	41.9501	71.0121	914.6
2012	2012-05-30	spring	A	20	19	141	96.391	93.623	40.983	16.568	24.193	15.718	0.968	88.274	2.36195	59.5735	38.0646	71.3881	931.4
2012	2012-05-23	spring	A	20	20	503	95.713	93.578	40.449	18.066	22.786	16.94	1.053	88.629	2.60328	55.3363	42.0604	71.8881	799.3
2012	2012-06-20	spring	A	20	21	92	96.535	93.101	45.644	20.732	25.095	19.298	1.106	85.746	2.4231	54.5789	42.998	68.7714	1239.9
2012	2012-05-25	spring	A	20	23	416	95.169	93.04	39.621	16.701	22.921	15.667	0.993	90.03	2.50625	57.8481	39.6456	74.8366	839.3
2012	2012-05-25	spring	A	20	25	241	96.004	93.028	41.763	18.177	24.147	16.771	1.163	87.821	2.78476	56.4758	40.7394	70.8378	839.3
2012	2012-06-01	spring	A	20	27	250	NA	NA	NA	NA	NA	NA	NA	NA	NA	NA	NA	NA	964.1
2012	2012-05-25	spring	A	20	29	569	95.946	92.858	40.832	18.506	22.874	17.194	1.1	88.148	2.69397	54.6777	42.6283	70.9737	839.3
2012	2012-05-29	spring	B	1	1	681	96.986	92.874	41.409	18.939	23.131	17.543	1.139	87.111	2.75061	54.2636	42.9858	68.8739	914.6
2012	2012-05-29	spring	B	1	2	742	95.935	93.828	44.378	19.643	25.532	18.227	1.222	86.606	2.75362	55.7371	41.5093	69.8184	914.6
2012	2012-05-16	spring	B	1	3	562	89.926	92.397	41.229	18.349	23.405	17.462	1.009	89.659	2.44731	55.4949	42.0578	74.9181	699.9
2012	2012-05-29	spring	B	1	6	709	97.071	94.018	41.411	18.384	22.759	16.879	1.167	86.103	2.81809	55.606	41.5759	66.4413	914.6
2012	2012-06-06	spring	B	1	8	155	94.432	93.271	38.662	17.694	21.601	16.756	0.897	88.227	2.32011	54.2341	43.4458	69.5489	1027.1
2012	2012-06-08	spring	B	1	10	75	94.737	93.9	36.398	15.41	21.17	14.625	0.777	89.433	2.13473	57.6625	40.2028	70.9682	1059.8
2012	2012-05-16	spring	B	1	11	554	91.177	92.147	42.184	19.339	23.24	18.429	1.056	89.624	2.50332	54.1556	43.3411	75.403	699.9
2012	2012-05-21	spring	B	1	12	63	96.43	91.669	44.915	19.114	26.306	17.221	1.476	88.013	3.28621	57.4441	39.2697	73.3118	765.4
2012	2012-06-18	spring	B	1	13	650	96.031	92.427	53.924	24.042	30.761	22.279	1.498	82.009	2.77798	55.415	41.807	66.6364	1207.4
2012	2012-06-06	spring	B	1	14	282	95.589	93.97	41.614	18.637	23.425	17.233	1.072	86.571	2.57606	55.2146	42.2094	67.7296	1027.1
2012	2012-06-15	spring	B	1	15	294	94.594	93.681	38.405	17.533	21.528	16.408	0.921	86.997	2.39813	54.3471	43.2548	66.1424	1157.9
2012	2012-05-29	spring	B	1	17	257	96.674	93.707	44.585	19.166	25.341	17.784	1.178	86.117	2.64214	57.0124	40.3454	68.8617	914.6
2012	2012-06-18	spring	B	1	18	711	95.46	94.374	41.109	19.081	22.397	17.692	0.977	86.538	2.37661	53.5844	44.039	67.2529	1207.4
2012	2012-06-13	spring	B	1	19	707	96.063	94.447	39.854	18.61	22.335	17.171	1.031	85.924	2.58694	53.3046	44.1085	64.6811	1130.6
2012	2012-06-11	spring	B	1	20	667	94.765	93.321	42.937	19.714	23.621	18.498	1.061	86.159	2.47106	54.0862	43.4427	67.7644	1102.7
2012	2012-06-06	spring	B	1	21	85	96.148	95.341	38.283	16.202	22.262	14.916	0.902	87.609	2.35614	57.6783	39.9655	67.6332	1027.1
2012	2012-05-23	spring	B	1	24	572	NA	NA	NA	NA	NA	NA	NA	NA	NA	NA	NA	NA	799.3
2012	2012-05-21	spring	B	1	25	234	93.632	93.08	42.647	18.653	24.35	17.842	0.99	88.849	2.32138	56.2619	41.4167	73.8528	765.4
2012	2012-06-29	spring	B	1	26	106	95.758	93.43	45.024	19.839	25.345	18.313	1.173	85.764	2.60528	55.9368	41.4579	68.3813	1402.3
2012	2012-06-13	spring	B	1	27	699	94.123	92.303	45.866	21.621	24.73	20.421	1.193	85.745	2.60106	52.8605	44.5384	68.9203	1130.6
2012	2012-05-25	spring	B	1	28	249	95.642	93.214	43.78	18.631	25.817	17.142	1.252	87.533	2.85975	57.444	39.6962	71.5235	839.3
2012	2012-05-25	spring	B	1	29	511	96.766	92.526	39.305	16.973	22.888	15.416	1.147	89.018	2.9182	56.8172	40.2646	72.0595	839.3
2012	2012-06-06	spring	B	1	30	118	96.215	93.665	40.346	18.234	23.022	16.952	0.995	86.932	2.46617	54.8059	42.7279	67.6102	1027.1
2012	2012-06-08	spring	B	2	3	128	95.313	94.039	39.83	18.101	22.165	16.938	0.975	87.575	2.4479	54.5544	42.9977	68.8049	1059.8
2012	2012-06-13	spring	B	2	4	104	94.351	92.857	42.542	19.577	23.516	18.468	1.025	86.382	2.40938	53.9819	43.6087	67.9893	1130.6
2012	2012-06-06	spring	B	2	5	116	96.142	93.793	40.098	16.894	23.625	15.682	0.944	87.284	2.35423	57.8682	39.7775	68.2877	1027.1
2012	2012-05-30	spring	B	2	7	453	97.195	93.658	37.997	17.157	20.975	15.848	0.97	89.081	2.55283	54.8464	42.6007	71.2635	931.4
2012	2012-05-25	spring	B	2	8	538	95.973	90.944	49.287	21.349	28.714	19.885	1.359	87.479	2.75732	56.6843	40.5584	74.5957	839.3
2012	2012-05-25	spring	B	2	9	615	93.291	91.065	45.526	19.197	26.673	17.937	1.211	87.849	2.66002	57.8329	39.5071	73.3098	839.3
2012	2012-06-20	spring	B	2	12	441	96.248	94.833	40.179	17.793	22.852	16.439	0.905	86.489	2.25242	55.7157	42.0319	66.373	1239.9
2012	2012-06-13	spring	B	2	13	685	94.669	93.793	36.32	16.46	20.637	15.466	0.809	88.009	2.22742	54.6806	43.092	66.9851	1130.6
2012	2012-06-25	spring	B	2	14	278	95.721	94.812	48.506	23.067	25.667	21.438	1.132	83.204	2.33373	52.4451	45.2212	65.3734	1321.4
2012	2012-06-13	spring	B	2	16	263	93.849	92.893	46.728	22.511	24.635	21.078	1.207	85.111	2.58303	51.8255	45.5915	68.1369	1130.6
2012	2012-05-25	spring	B	2	17	245	95.366	93.378	40.87	17.845	23.395	16.591	1.022	88.402	2.50061	56.3372	41.1622	71.6222	839.3
2012	2012-05-29	spring	B	2	18	576	96.561	93.369	41.909	18.479	23.365	17.192	1.103	87.394	2.63189	55.9068	41.4613	69.9205	914.6
2012	2012-05-18	spring	B	2	19	22	92.303	93.222	35.966	14.966	21.062	13.875	0.994	91.78	2.76372	58.3885	38.8478	77.1451	720.2
2012	2012-06-01	spring	B	2	20	643	NA	NA	NA	NA	NA	NA	NA	NA	NA	NA	NA	NA	964.1
2012	2012-06-13	spring	B	2	23	455	95.473	92.883	48.683	22.715	26.157	21.272	1.262	84.435	2.59228	53.341	44.0667	68.0279	1130.6
2012	2012-06-18	spring	B	2	24	695	96.624	94.319	44.614	20.887	24.184	19.361	1.071	85.36	2.40059	53.1829	44.4166	67.1852	1207.4
2012	2012-05-29	spring	B	2	25	618	NA	NA	NA	NA	NA	NA	NA	NA	NA	NA	NA	NA	914.6
2012	2012-06-11	spring	B	2	26	369	95.461	95.03	42.514	19.317	23.068	17.897	1.062	85.478	2.498	54.5632	42.9388	65.8418	1102.7
2012	2012-05-29	spring	B	2	27	272	95.072	93.685	36.959	16.056	21.05	15.469	0.809	90.479	2.18891	56.5573	41.2538	74.239	914.6
2012	2012-05-23	spring	B	2	28	65	95.768	93.753	38.376	16.319	22.565	15.148	0.965	89.128	2.51459	57.476	40.0094	71.6698	799.3
2012	2012-06-06	spring	B	2	29	218	96.066	94.035	41.272	19.313	22.528	17.946	1.014	86.395	2.45687	53.2056	44.3376	67.0358	1027.1
2012	2012-05-29	spring	B	2	30	222	96.609	92.463	44.707	19.241	25.87	17.643	1.3	86.974	2.90782	56.962	40.1302	70.8636	914.6
2012	2012-05-21	spring	B	3	1	322	96.445	92.961	40.18	18.474	22.454	17.133	1.111	88.599	2.76506	54.0219	43.213	71.6252	765.4
2012	2012-05-30	spring	B	3	2	108	95.951	92.578	43.695	17.192	26.433	16.226	1.043	88.276	2.387	60.6545	36.9585	73.1686	931.4
2012	2012-05-29	spring	B	3	3	363	96.777	92.706	45.981	20.001	26.245	18.558	1.287	86.693	2.79898	56.5016	40.6994	71.0598	914.6
2012	2012-05-29	spring	B	3	4	669	96.633	93.913	39.044	17.466	21.961	16.202	1.049	88.03	2.68671	55.2659	42.0474	69.3423	914.6
2012	2012-05-18	spring	B	3	7	6	92.627	92.703	43.932	19.171	24.608	17.347	1.37	87.283	3.11846	56.3621	40.5194	71.053	720.2
2012	2012-05-21	spring	B	3	8	33	96.121	92.713	42.57	17.157	25.949	15.674	1.231	88.955	2.89171	59.697	37.4113	74.0545	765.4
2012	2012-06-08	spring	B	3	10	228	95.027	93.274	40.79	17.831	23.224	16.83	0.903	87.865	2.21378	56.2859	41.5004	70.2501	1059.8
2012	2012-06-22	spring	B	3	11	51	96.201	94.47	42.395	18.839	23.871	17.392	1.019	85.887	2.40359	55.5632	42.0333	66.7107	1274.5
2012	2012-05-25	spring	B	3	12	274	96.034	93.833	37.394	16.139	21.213	14.818	0.931	89.351	2.4897	56.8407	40.6696	71.5222	839.3
2012	2012-06-04	spring	B	3	13	689	95.075	94.327	38.983	17.92	21.142	16.914	0.889	87.946	2.28048	54.0312	43.6883	69.0788	1002.3
2012	2012-05-21	spring	B	3	14	529	96.097	92.941	36.74	13.386	24.141	12.065	1.076	90.7	2.92869	63.5656	33.5057	74.687	765.4
2012	2012-05-18	spring	B	3	15	566	92.637	93.387	34.888	15.195	20.105	14.151	0.949	91.719	2.72013	56.4463	40.8335	76.264	720.2
2012	2012-05-30	spring	B	3	16	703	97.064	93.329	42.112	19.062	22.972	17.579	1.203	86.791	2.85667	54.735	42.4083	68.6336	931.4
2012	2012-06-11	spring	B	3	17	110	95.862	95.204	38.421	16.473	22.418	15.142	0.961	87.203	2.50124	57.125	40.3738	66.6927	1102.7
2012	2012-05-23	spring	B	3	18	540	95.438	92.37	39.822	15.811	24.805	14.465	1.147	90.334	2.88032	60.2958	36.8239	75.727	799.3
2012	2012-06-04	spring	B	3	21	81	94.977	94.6	39.191	17.399	21.602	16.376	0.894	87.482	2.28114	55.6046	42.1143	68.059	1002.3
2012	2012-06-08	spring	B	3	22	284	95.774	92.676	45.875	20.413	25.554	19.015	1.237	85.84	2.69646	55.503	41.8005	69.1335	1059.8
2012	2012-05-29	spring	B	3	23	531	96.216	90.849	46.966	19.846	27.948	18.327	1.439	86.982	3.06392	57.7439	39.1922	72.2821	914.6
2012	2012-05-29	spring	B	3	24	312	97.05	92.853	42.977	18.632	24.37	17.119	1.211	87.611	2.81779	56.6466	40.5356	71.173	914.6
2012	2012-06-11	spring	B	3	25	304	95.36	93.691	41.379	18.102	23.678	16.918	0.976	86.502	2.35868	56.2532	41.3881	67.3796	1102.7
2012	2012-05-21	spring	B	3	26	560	96.324	93.087	36.992	15.683	21.542	14.199	1.035	90.428	2.7979	57.6043	39.5978	74.1241	765.4
2012	2012-05-29	spring	B	3	27	447	96.741	94.882	38.212	16.849	21.76	15.626	0.958	88.753	2.50707	55.9065	41.5864	70.5668	914.6
2012	2012-05-23	spring	B	3	28	588	94.97	95.465	34.241	14.973	19.125	14.265	0.744	89.987	2.17283	56.2717	41.5554	70.7573	799.3
2012	2012-05-30	spring	B	3	29	439	96.978	93.134	43.585	19.334	24.433	17.98	1.11	86.907	2.54675	55.6407	41.8126	69.9598	931.4
2012	2012-06-08	spring	B	3	30	443	95.635	93.13	44.746	21.034	23.472	19.608	1.118	86.219	2.49855	52.9924	44.509	69.2017	1059.8
2012	2012-06-08	spring	B	4	1	159	95.438	93.753	41.96	18.881	23.485	17.655	0.928	87.192	2.21163	55.0024	42.786	69.4757	1059.8
2012	2012-06-11	spring	B	4	3	433	94.758	93.608	43.797	20.699	23.613	19.534	1.029	86.29	2.34948	52.7388	44.9118	68.6965	1102.7
2012	2012-05-30	spring	B	4	4	237	96.251	94.512	40.638	17.659	23.73	16.638	0.963	88.496	2.3697	56.5456	41.0847	71.6915	931.4
2012	2012-05-30	spring	B	4	5	198	NA	NA	NA	NA	NA	NA	NA	NA	NA	NA	NA	NA	931.4
2012	2012-06-06	spring	B	4	8	83	95.596	93.391	41.393	18.693	23.389	17.576	0.98	87.347	2.36755	54.8402	42.7923	69.432	1027.1
2012	2012-05-21	spring	B	4	9	16	NA	NA	NA	NA	NA	NA	NA	NA	NA	NA	NA	NA	765.4
2012	2012-05-29	spring	B	4	10	224	96.735	92.624	41.266	17.927	23.256	16.699	1.109	88.035	2.68744	56.5575	40.7551	71.0052	914.6
2012	2012-06-15	spring	B	4	11	306	96.13	94.378	37.83	17.235	21.333	15.903	0.953	86.674	2.51916	54.4409	43.0399	64.774	1157.9
2012	2012-06-01	spring	B	4	14	673	96.016	93.72	39.947	17.681	22.26	16.205	1.127	87.969	2.82124	55.7389	41.4399	69.8826	964.1
2012	2012-05-29	spring	B	4	15	251	96.645	94.421	38.393	15.782	22.697	14.719	0.94	87.963	2.44836	58.8935	38.6581	68.6479	914.6
2012	2012-05-30	spring	B	4	17	719	97.009	93.594	42.067	19.157	22.93	17.779	1.129	86.757	2.68381	54.4607	42.8554	68.5193	931.4
2012	2012-06-11	spring	B	4	18	679	95.128	95.655	35.209	16.035	19.385	15.114	0.802	87.815	2.27783	54.4577	43.2645	65.3924	1102.7
2012	2012-06-11	spring	B	4	20	639	95.088	92.322	49.781	23.862	26.136	22.344	1.236	84.639	2.48287	52.066	45.4511	69.1428	1102.7
2012	2012-06-27	spring	B	4	22	52	95.746	93.12	41.99	17.694	25.275	16.079	1.214	86.454	2.89116	57.8614	39.2474	67.7399	1359.3
2012	2012-06-06	spring	B	4	23	727	95.564	94.243	42.754	19.951	23.071	18.719	1.071	86.196	2.50503	53.3354	44.1596	67.713	1027.1
2012	2012-06-15	spring	B	4	24	69	96.098	94.362	39.075	18.012	21.887	16.526	0.999	86.917	2.55662	53.904	43.5393	66.5182	1157.9
2012	2012-05-21	spring	B	4	25	502	96.685	93.15	41.425	18.278	23.37	16.765	1.184	88.407	2.85818	55.8769	41.2649	72.0145	765.4
2012	2012-05-29	spring	B	4	26	523	95.893	93.537	38.499	15.36	23.223	14.523	0.916	89.438	2.37928	60.1029	37.5179	72.5655	914.6
2012	2012-06-13	spring	B	4	27	49	96.112	94.328	40.469	17.993	23.486	16.739	0.927	86.241	2.29064	55.5388	42.1706	66.0011	1130.6
2012	2012-06-20	spring	B	4	28	308	96.26	94.495	41.442	18.747	23.38	17.227	1.048	86.204	2.52884	54.7633	42.7079	66.7101	1239.9
2012	2012-06-25	spring	B	4	29	96	94.528	93.636	42.842	18.158	24.866	16.762	1.081	86.52	2.52322	57.6164	39.8604	68.5355	1321.4
2012	2012-06-06	spring	B	5	2	54	95.947	93.617	42.347	19.686	23.158	18.219	1.1	86.727	2.59759	53.5126	43.8898	68.6566	1027.1
2012	2012-05-23	spring	B	5	3	550	NA	NA	NA	NA	NA	NA	NA	NA	NA	NA	NA	NA	799.3
2012	2012-06-15	spring	B	5	4	187	93.751	91.666	50.196	23.672	26.614	21.97	1.386	84.507	2.76118	52.8409	44.398	69.135	1157.9
2012	2012-05-30	spring	B	5	5	220	96.365	93.517	45.225	19.816	24.916	18.66	1.142	86.618	2.52515	56.1835	41.2913	70.4102	931.4
2012	2012-05-30	spring	B	5	6	677	95.904	94.148	42.456	19.085	23.21	17.747	1.181	86.436	2.7817	55.0476	42.1707	68.0516	931.4
2012	2012-05-23	spring	B	5	9	318	95.395	94.18	37.583	16.271	21.653	15.216	0.862	89.459	2.29359	56.7065	40.9999	71.9527	799.3
2012	2012-06-18	spring	B	5	10	298	96.29	94.432	40.612	18.32	23.041	16.79	1.023	85.605	2.51896	54.8902	42.5909	64.5548	1207.4
2012	2012-06-13	spring	B	5	11	429	95.016	94.53	35.162	15.415	19.967	14.403	0.801	88.665	2.27803	56.1601	41.5619	67.7635	1130.6
2012	2012-05-30	spring	B	5	12	449	96.436	92.438	49.679	22.375	26.466	21.084	1.217	85.215	2.44973	54.9608	42.5894	70.2389	931.4
2012	2012-06-01	spring	B	5	14	437	95.523	94.615	38.984	18.182	21.004	16.798	1.04	86.855	2.66776	53.3604	43.9719	66.281	964.1
2012	2012-06-06	spring	B	5	15	425	95.808	92.98	44.859	20.601	24.863	19.118	1.198	85.615	2.67059	54.0761	43.2533	67.9329	1027.1
2012	2012-06-06	spring	B	5	16	675	95.724	93.936	37.875	16.007	22.743	14.659	0.991	88.27	2.6165	57.7373	39.6462	69.0297	1027.1
2012	2012-06-13	spring	B	5	18	134	96.071	94.587	40.175	17.538	22.996	16.442	0.839	87.101	2.08836	56.346	41.5657	67.893	1130.6
2012	2012-06-22	spring	B	5	19	122	93.597	94.296	37.236	15.239	21.629	14.373	0.8	89.27	2.14846	59.0746	38.777	71.1838	1274.5
2012	2012-06-13	spring	B	5	22	180	94.377	90.994	49.354	21.132	28.505	19.793	1.268	85.96	2.56919	57.1828	40.248	71.5525	1130.6
2012	2012-05-29	spring	B	5	24	459	96.29	93.094	42.653	18.868	23.562	17.684	1.14	87.424	2.67273	55.764	41.5633	70.5156	914.6
2012	2012-05-23	spring	B	5	25	8	95.08	93.206	42.364	16.588	26.233	15.326	1.139	89.091	2.6886	60.8441	36.4673	74.2494	799.3
2012	2012-06-13	spring	B	5	28	687	95.463	94.465	40.602	19.066	21.889	17.864	0.928	86.15	2.2856	53.0417	44.6727	65.8884	1130.6
2012	2012-05-30	spring	B	6	2	211	96.351	93.471	39.987	16.472	23.79	15.474	0.962	88.869	2.40578	58.8066	38.7876	72.1635	931.4
2012	2012-06-04	spring	B	6	3	721	95.292	93.152	42.131	19.31	22.658	18.155	1.071	86.914	2.54207	54.1668	43.2912	68.9397	1002.3
2012	2012-05-30	spring	B	6	4	594	95.016	94.07	43.675	20.856	21.567	19.726	1.031	87.249	2.36062	52.2473	45.3921	70.8048	931.4
2012	2012-06-27	spring	B	6	5	746	96.22	94.865	38.19	15.987	22.713	14.592	0.966	86.671	2.52946	58.1383	39.3323	65.0982	1359.3
2012	2012-05-21	spring	B	6	7	243	96.234	92.338	41.907	17.172	25.286	15.799	1.2	89.059	2.86348	59.0236	38.113	73.8922	765.4
2012	2012-06-11	spring	B	6	8	457	96.11	93.862	42.298	18.929	23.605	17.797	0.927	86.566	2.19159	55.2485	42.5599	68.2396	1102.7
2012	2012-06-13	spring	B	6	9	67	96.14	92.505	47.957	22.289	25.867	20.923	1.208	84.924	2.51892	53.5229	43.9581	68.5635	1130.6
2012	2012-06-04	spring	B	6	10	717	NA	NA	NA	NA	NA	NA	NA	NA	NA	NA	NA	NA	1002.3
2012	2012-06-01	spring	B	6	11	713	96.14	93.808	43.511	20.31	23.029	18.722	1.18	86.047	2.71196	53.3221	43.9659	67.9322	964.1
2012	2012-05-30	spring	B	6	13	216	95.955	93.623	38.962	15.109	24.149	14.146	0.997	88.762	2.5589	61.2212	36.2199	71.1565	931.4
2012	2012-06-04	spring	B	6	14	150	96.103	93.696	39.219	17.993	21.907	16.717	0.983	87.529	2.50644	54.1217	43.3718	68.2016	1002.3
2012	2012-06-04	spring	B	6	15	314	NA	NA	NA	NA	NA	NA	NA	NA	NA	NA	NA	NA	1002.3
2012	2012-05-23	spring	B	6	17	320	96.52	93.197	43.52	19.374	24.194	17.658	1.25	86.88	2.87224	55.4825	41.6452	69.8529	799.3
2012	2012-06-04	spring	B	6	18	172	96.146	94.136	43.491	19.206	24.969	17.538	1.183	85.569	2.7201	55.8391	41.4408	66.8184	1002.3
2012	2012-06-01	spring	B	6	19	723	NA	NA	NA	NA	NA	NA	NA	NA	NA	NA	NA	NA	964.1
2012	2012-06-08	spring	B	6	20	691	95.346	94.378	43.361	20.421	22.983	19.034	1.141	85.52	2.6314	52.9047	44.4639	66.6059	1059.8
2012	2012-05-23	spring	B	6	21	506	96.3	92.742	38.319	16.741	22.231	15.485	0.979	89.998	2.55487	56.3115	41.1336	73.8981	799.3
2012	2012-05-21	spring	B	6	24	191	93.21	94.659	29.922	11.791	18.141	11.191	0.699	92.391	2.33607	60.5942	37.0697	74.5706	765.4
2012	2012-06-11	spring	B	6	25	451	95.522	94.081	44.119	20.902	23.537	19.593	1.055	85.513	2.39126	52.6236	44.9852	67.1638	1102.7
2012	2012-06-04	spring	B	6	26	208	NA	NA	NA	NA	NA	NA	NA	NA	NA	NA	NA	NA	1002.3
2012	2012-06-06	spring	B	6	29	288	96.559	94.017	40.647	18.854	22.333	17.374	1.039	86.276	2.55615	53.6153	43.8286	66.2361	1027.1
2012	2012-05-25	spring	B	6	30	423	94.997	93.303	38.655	17.9	21.034	16.804	0.99	89.13	2.56112	53.6929	43.746	71.8794	839.3
2012	2012-05-25	spring	B	7	1	508	96.037	90.605	42.408	18.803	23.744	17.335	1.226	89.19	2.89096	55.6617	41.4474	74.5095	839.3
2012	2012-05-23	spring	B	7	2	521	96.171	93.002	43.218	20.211	23.631	18.759	1.248	87.141	2.88769	53.2348	43.8776	70.2462	799.3
2012	2012-06-06	spring	B	7	4	146	95.858	92.374	44.507	20.596	24.076	19.222	1.23	86.163	2.76361	53.7241	43.5123	68.9105	1027.1
2012	2012-05-25	spring	B	7	5	266	95.495	94.24	36.522	16.463	20.253	15.536	0.8	89.916	2.19046	54.9231	42.8865	72.3892	839.3
2012	2012-05-25	spring	B	7	6	533	95.055	92.654	40.034	16.775	23.624	15.359	1.134	89.538	2.83259	58.0981	39.0693	73.8672	839.3
2012	2012-06-20	spring	B	7	7	641	95.062	92.954	49.767	24.079	25.792	22.445	1.274	83.88	2.55993	51.6165	45.8235	67.6091	1239.9
2012	2012-06-08	spring	B	7	8	260	94.973	91.979	48.002	22.627	25.586	21.096	1.323	85.163	2.75614	52.8624	44.3815	69.0909	1059.8
2012	2012-05-25	spring	B	7	9	517	94.765	92.998	44.297	20.205	24.476	18.742	1.171	87.562	2.64352	54.3874	42.969	71.9213	839.3
2012	2012-06-04	spring	B	7	10	665	96.486	93.362	41.318	19.346	22.636	17.85	1.091	86.864	2.6405	53.1778	44.1817	68.2076	1002.3
2012	2012-05-23	spring	B	7	11	546	95.686	93.582	38.77	16.611	22.755	15.561	0.994	89.176	2.56384	57.155	40.2811	72.0815	799.3
2012	2012-06-11	spring	B	7	12	375	95.153	93.4	46.76	22.48	24.421	21.145	1.123	84.637	2.40163	51.9247	45.6737	67.145	1102.7
2012	2012-05-23	spring	B	7	13	598	95.508	93.432	36.526	15.829	20.743	14.924	0.837	90.22	2.29152	56.6637	41.0447	73.2246	799.3
2012	2012-06-29	spring	B	7	16	627	94.815	94.349	38.657	17.501	21.102	16.516	0.821	88.173	2.12381	54.7275	43.1487	69.4053	1402.3
2012	2012-05-23	spring	B	7	17	14	96.385	93.518	47.125	21.407	25.035	19.522	1.366	86.27	2.89867	54.574	42.5273	70.8647	799.3
2012	2012-05-23	spring	B	7	18	268	95.8	94.157	36.82	16.338	20.835	15.214	0.947	89.05	2.57197	55.6274	41.8007	70.2607	799.3
2012	2012-06-13	spring	B	7	21	202	94.067	92.24	47.256	22.214	25.306	20.789	1.188	85.544	2.51397	52.9922	44.4938	69.4092	1130.6
2012	2012-05-30	spring	B	7	22	431	96.084	94.386	41.346	19.107	22.468	17.741	1.136	87.161	2.74755	53.7875	43.4649	68.9474	931.4
2012	2012-05-16	spring	B	7	23	552	91.034	92.166	46.586	22.222	24.896	21.108	1.125	86.961	2.41489	52.299	45.2861	72.0109	699.9
2012	2012-06-04	spring	B	7	25	580	NA	NA	NA	NA	NA	NA	NA	NA	NA	NA	NA	NA	1002.3
2012	2012-06-20	spring	B	7	26	296	95.792	92.056	51.811	24.582	27.743	22.838	1.33	82.918	2.56702	52.5545	44.8785	67.0302	1239.9
2012	2012-06-04	spring	B	7	28	377	95.897	92.867	44.21	20.339	24.079	18.816	1.226	86.681	2.77313	53.9946	43.2323	69.8733	1002.3
2012	2012-06-04	spring	B	8	2	142	95.781	94.166	39.65	19.005	20.779	17.767	1.005	87.514	2.53468	52.0681	45.3972	68.5095	1002.3
2012	2012-05-25	spring	B	8	4	371	95.819	93.687	43.648	19.78	23.99	18.449	1.039	87.095	2.38041	54.6829	42.9367	70.4339	839.3
2012	2012-05-25	spring	B	8	6	602	95.575	93.341	37.325	16.719	20.882	15.681	0.868	89.822	2.32552	55.207	42.4675	72.7314	839.3
2012	2012-05-18	spring	B	8	8	586	91.65	93.764	34.945	15.484	20.188	14.902	0.743	91.334	2.1262	55.6904	42.1834	75.201	720.2
2012	2012-05-16	spring	B	8	9	413	92.053	93.355	34.964	13.749	21.213	12.781	0.867	92.564	2.47969	60.6767	36.8436	78.7324	699.9
2012	2012-06-08	spring	B	8	10	112	95.029	93.312	42.196	19.832	21.934	18.741	1.005	86.95	2.38174	53.0003	44.618	69.0729	1059.8
2012	2012-06-01	spring	B	8	11	421	NA	NA	NA	NA	NA	NA	NA	NA	NA	NA	NA	NA	964.1
2012	2012-06-08	spring	B	8	12	10	95.012	96.191	38.834	17.872	20.366	16.814	0.885	86.586	2.27893	53.9785	43.7426	65.4581	1059.8
2012	2012-06-13	spring	B	8	13	93	96.07	94.593	39.524	17.466	22.576	16.358	0.83	87.3	2.09999	55.8091	42.0909	67.8676	1130.6
2012	2012-06-04	spring	B	8	15	310	96.06	93.785	41.714	19.854	22.378	18.55	0.973	86.38	2.33255	52.4045	45.263	67.3491	1002.3
2012	2012-05-25	spring	B	8	16	592	95.454	94.857	37.015	17.534	20.21	16.441	0.866	89.854	2.33959	52.63	45.0304	72.5895	839.3
2012	2012-06-18	spring	B	8	17	683	96.408	93.694	47.964	23.867	24.418	22.201	1.167	83.684	2.43307	50.2398	47.3272	65.9828	1207.4
2012	2012-05-29	spring	B	8	18	152	96.026	94.198	40.994	18.511	22.65	17.392	0.996	87.715	2.42962	54.8446	42.7258	70.0322	914.6
2012	2012-06-18	spring	B	8	19	280	96.029	92.319	43.017	18.519	25.181	16.923	1.129	86.452	2.62454	56.9496	40.4259	68.5055	1207.4
2012	2012-06-22	spring	B	8	20	77	93.286	92.655	41.096	18.074	23.404	17.294	0.91	87.827	2.21433	56.0201	41.7656	70.3791	1274.5
2012	2012-06-18	spring	B	8	21	300	95.604	92.907	49.977	24.135	26.045	22.441	1.267	83.248	2.53517	51.7078	45.757	66.4806	1207.4
2012	2012-06-06	spring	B	8	22	325	95.928	93.38	46.297	22.948	23.549	21.465	1.198	84.341	2.58764	50.4331	46.9793	66.1771	1027.1
2012	2012-05-23	spring	B	8	23	18	94.8	94.918	35.28	15.171	19.407	14.317	0.745	90.588	2.11168	56.9983	40.89	73.322	799.3
2012	2012-05-29	spring	B	8	26	671	96.545	95.211	35.607	16.328	19.486	15.487	0.786	89.626	2.20743	54.1438	43.6487	70.8653	914.6
2012	2012-06-04	spring	B	8	27	715	95.938	93.922	43.43	21.259	22.043	19.925	1.095	85.686	2.5213	51.05	46.4287	67.0412	1002.3
2012	2012-06-04	spring	B	8	29	663	96.322	93.19	44.531	21.45	23.707	19.813	1.197	86.501	2.68802	51.8313	45.4807	69.6863	1002.3
2012	2012-05-18	spring	B	8	30	35	92.297	93.341	33.712	13.616	19.951	12.52	0.974	91.557	2.88918	59.6108	37.5	74.9555	720.2
2012	2012-06-13	spring	B	9	1	71	95.88	94.115	43.152	19.883	23.681	18.507	1.133	85.636	2.6256	53.9233	43.4511	66.713	1130.6
2012	2012-05-18	spring	B	9	2	558	92.616	93.611	41.941	19.669	22.357	18.146	1.163	89.086	2.77294	53.1032	44.1239	73.9777	720.2
2012	2012-05-21	spring	B	9	3	177	94.33	93.115	39.903	16.077	23.952	14.791	1.151	89.405	2.88449	59.7098	37.4057	73.4481	765.4
2012	2012-05-29	spring	B	9	4	461	96.788	92.872	47.547	22.503	24.662	21.037	1.204	85.315	2.53223	52.6721	44.7957	69.1148	914.6
2012	2012-05-30	spring	B	9	5	124	96.193	93.884	41.724	19.034	22.708	18.064	0.98	87.681	2.34877	54.3812	43.2701	70.475	931.4
2012	2012-06-18	spring	B	9	6	693	96.316	93.57	42.52	20.746	22.473	19.168	1.104	85.325	2.59643	51.2088	46.1947	65.4868	1207.4
2012	2012-06-08	spring	B	9	7	379	95.206	93.006	49.32	23.941	25.523	22.327	1.429	83.806	2.8974	51.4578	45.6448	67.1655	1059.8
2012	2012-05-25	spring	B	9	8	578	96.558	93.912	36.299	15.404	21.728	14.072	0.983	89.78	2.70806	57.5636	39.7284	71.845	839.3
2012	2012-06-13	spring	B	9	9	79	94.507	92.682	45.377	21.213	24.448	20.088	1.008	86.101	2.22139	53.2516	44.527	69.3699	1130.6
2012	2012-06-06	spring	B	9	10	132	96.493	93.352	45.494	21.071	24.932	19.295	1.279	85.089	2.81136	53.684	43.5046	67.2242	1027.1
2012	2012-06-20	spring	B	9	11	120	96.068	94.316	38.576	15.79	23.349	14.557	0.908	88.087	2.3538	59.0678	38.5784	69.1181	1239.9
2012	2012-05-25	spring	B	9	12	504	93.385	93.444	39.599	18.799	20.831	17.795	0.933	89.217	2.35612	52.5266	45.1173	72.7695	839.3
2012	2012-06-11	spring	B	9	13	445	94.93	92.825	43.958	20.662	23.615	19.364	1.121	85.839	2.55016	52.996	44.4538	67.7852	1102.7
2012	2012-06-08	spring	B	9	14	290	94.819	93.975	41.291	18.87	22.377	17.621	1.048	87.25	2.53808	54.3	43.1619	69.1216	1059.8
2012	2012-06-06	spring	B	9	15	622	95.845	93.921	45.78	21.585	24.441	20.024	1.11	84.386	2.42464	52.8506	44.7248	65.8934	1027.1
2012	2012-06-11	spring	B	9	16	102	95.339	92.652	45.679	20.068	25.791	18.708	1.174	86.164	2.57011	56.0673	41.3626	69.7104	1102.7
2012	2012-06-18	spring	B	9	17	114	96.646	93.107	40.933	17.236	24.259	15.859	0.996	87.174	2.43324	57.8922	39.6746	68.6659	1207.4
2012	2012-05-23	spring	B	9	20	536	95.553	92.895	40.814	17.017	24.431	15.892	1.097	89.372	2.6878	58.306	39.0062	73.9599	799.3
2012	2012-06-11	spring	B	9	21	91	92.728	92.812	42.215	19.883	22.569	18.789	0.999	86.321	2.36646	52.9006	44.7329	67.5968	1102.7
2012	2012-06-04	spring	B	9	22	157	95.8	92	45.456	21.419	24.313	20.002	1.317	85.797	2.89731	52.8797	44.223	68.7544	1002.3
2012	2012-05-21	spring	B	9	23	527	96.583	93.901	40.205	19.03	21.455	17.709	0.973	88.149	2.4201	52.6676	44.9123	70.5236	765.4
2012	2012-06-13	spring	B	9	24	144	95.452	93.892	41.767	19.409	22.784	18.273	0.907	87.281	2.17157	53.5303	44.2981	69.5477	1130.6
2012	2012-05-25	spring	B	9	25	568	95.603	93.492	40.583	18.86	21.747	17.546	1.016	88.4	2.50351	53.5273	43.9691	71.4166	839.3
2012	2012-06-18	spring	B	9	26	61	96.721	93.822	41.144	19.052	22.381	17.461	1.053	85.701	2.5593	53.6943	43.7464	65.2465	1207.4
2012	2012-06-15	spring	B	9	27	130	96.452	94.731	38.771	17.978	21.188	16.536	0.965	86.28	2.48897	53.6303	43.8807	64.6127	1157.9
2012	2012-06-18	spring	B	9	28	73	96.08	93.272	44.77	21.288	23.882	19.828	1.085	85.323	2.4235	52.4503	45.1262	67.2169	1207.4
2012	2012-06-04	spring	B	9	29	226	NA	NA	NA	NA	NA	NA	NA	NA	NA	NA	NA	NA	1002.3
2012	2012-06-08	spring	B	9	30	373	95.18	93.83	44.216	21.294	22.484	19.936	1.147	85.347	2.59408	51.841	45.565	66.8604	1059.8
2012	2012-06-25	spring	B	10	1	98	95.798	93.739	43.742	19.041	25.11	17.601	1.128	86.373	2.57876	56.4698	40.9515	68.8469	1321.4
2012	2012-05-30	spring	B	10	2	697	96.248	93.446	43.155	19.841	23.339	18.628	1.118	86.609	2.59066	54.0239	43.3855	68.97	931.4
2012	2012-05-23	spring	B	10	3	247	95.646	93.265	41.138	17.192	24.649	15.86	1.101	88.007	2.67636	58.209	39.1147	70.8469	799.3
2012	2012-05-23	spring	B	10	4	570	95.342	92.152	40.432	17.986	23.067	16.894	1.106	89.198	2.73546	55.5154	41.7491	73.2835	799.3
2012	2012-06-01	spring	B	10	5	182	NA	NA	NA	NA	NA	NA	NA	NA	NA	NA	NA	NA	964.1
2012	2012-06-08	spring	B	10	6	725	95.098	94.161	41.436	19.882	21.722	18.539	1.077	86.215	2.59919	52.0176	45.3832	66.7318	1059.8
2012	2012-05-29	spring	B	10	7	701	96.254	93.904	37.516	16.364	21.265	15.325	1.008	88.904	2.68685	56.3813	40.9319	70.4233	914.6
2012	2012-06-18	spring	B	10	8	705	96.321	94.493	40.663	19.017	22.257	17.638	1.011	86.437	2.48629	53.2327	44.281	66.6454	1207.4
2012	2012-05-29	spring	B	10	10	542	96.136	92.957	38.876	15.23	23.975	14.035	1.06	89.034	2.72662	60.8242	36.4492	71.7924	914.6
2012	2012-06-25	spring	B	10	11	286	NA	NA	NA	NA	NA	NA	NA	NA	NA	NA	NA	NA	1321.4
2012	2012-06-08	spring	B	10	12	726	94.865	91.765	51.303	23.652	28.202	21.977	1.494	83.845	2.91211	53.8974	43.1905	68.5106	1059.8
2012	2012-06-08	spring	B	10	13	582	95.838	93.729	40.91	18.478	22.8	17.037	1.051	87.272	2.56905	54.8326	42.5984	68.8878	1059.8
2012	2012-06-22	spring	B	10	14	88	94.22	94.141	43.009	19.57	23.613	18.338	1.002	85.97	2.32974	54.4979	43.1724	67.3789	1274.5
2012	2012-05-30	spring	B	10	15	513	96.371	92.872	39.963	18.082	22.25	16.943	1.042	88.054	2.60741	54.7531	42.6394	70.1073	931.4
2012	2012-06-06	spring	B	10	18	427	94.977	94.034	38.468	18.075	20.892	17.012	0.965	87.773	2.50858	53.0129	44.4785	68.2151	1027.1
2012	2012-06-22	spring	B	10	19	752	96.48	93.422	42.208	19.247	23.654	17.661	1.091	86.226	2.58482	54.3996	43.0155	67.3664	1274.5
2012	2012-06-08	spring	B	10	20	419	94.892	94.575	35.146	15.795	19.197	14.986	0.764	89.551	2.17379	55.0589	42.7673	70.2697	1059.8
2012	2012-06-22	spring	B	10	21	230	95.381	93.052	48.547	22.74	25.904	21.337	1.18	84.304	2.43063	53.1588	44.4106	67.6684	1274.5
2012	2012-05-16	spring	B	10	22	415	92.075	93.268	40.063	17.517	22.701	16.593	0.938	90.449	2.34131	56.2764	41.3823	76.16	699.9
2012	2012-05-29	spring	B	10	23	253	96.553	94.815	40.584	18.826	22.166	17.442	1.038	88.227	2.55766	53.6123	43.8301	70.991	914.6
2012	2012-05-25	spring	B	10	24	544	96.048	94.458	36.05	15.352	20.882	14.11	0.936	89.806	2.59639	57.4147	39.9889	71.7226	839.3
2012	2012-05-29	spring	B	10	25	329	95.917	94.619	37.947	16.484	21.806	15.464	0.906	88.835	2.38754	56.5605	41.052	70.5774	914.6
2012	2012-05-21	spring	B	10	27	316	96.168	92.873	33.701	13.816	20.691	12.723	0.939	90.951	2.78627	59.0042	38.2095	73.1492	765.4
2012	2012-05-25	spring	B	10	28	240	94.244	92.836	41.523	16.785	25.075	15.485	1.217	89.076	2.93091	59.5766	37.4925	73.6917	839.3
2012	2012-06-04	spring	B	10	29	435	95.91	94.287	42.642	20.22	22.372	18.92	1.041	86.133	2.44126	52.582	44.9768	67.4804	1002.3
2012	2012-05-21	spring	B	10	30	556	94.864	93.407	37.988	16.605	21.969	15.566	0.999	89.672	2.62978	56.2888	41.0814	72.8125	765.4
2012	2012-05-29	spring	B	11	3	199	96.52	93.93	42.053	17.949	23.89	16.857	1.043	87.528	2.4802	57.3181	40.2017	70.3422	914.6
2012	2012-06-04	spring	B	11	5	372	95.218	92.8	44.57	20.292	24.45	18.949	1.193	86.547	2.67669	54.4716	42.8517	69.816	1002.3
2012	2012-05-29	spring	B	11	6	256	96.65	93.43	37.583	15.871	22.056	14.539	1.033	89.431	2.74858	57.7708	39.4806	71.8782	914.6
2012	2012-05-25	spring	B	11	7	275	95.579	92.782	42.662	19.688	23.087	18.16	1.208	87.645	2.83156	53.8512	43.3172	71.0398	839.3
2012	2012-05-21	spring	B	11	8	579	96.017	92.132	38.158	14.911	23.912	13.581	1.154	90.389	3.02427	60.923	36.0527	74.8126	765.4
2012	2012-06-13	spring	B	11	9	299	94.675	93.615	43.462	20.339	23.733	19.007	1.074	85.595	2.47112	53.2028	44.3261	66.8561	1130.6
2012	2012-06-01	spring	B	11	10	376	96.141	93.991	41.797	19.151	22.463	17.654	1.143	87.137	2.73465	54.1809	43.0844	69.2251	964.1
2012	2012-05-18	spring	B	11	11	559	92.613	93.141	39.049	17.284	21.568	16.142	1.038	90.636	2.6582	55.7377	41.6041	76.0199	720.2
2012	2012-05-21	spring	B	11	12	587	96.674	93.459	34.916	15.222	20.314	14.023	0.869	90.472	2.48883	56.4039	41.1072	72.7117	765.4
2012	2012-05-21	spring	B	11	14	591	96.226	93.157	35.53	14.461	21.483	13.289	0.88	90.977	2.47678	59.2992	38.224	74.6046	765.4
2012	2012-05-23	spring	B	11	15	595	NA	NA	NA	NA	NA	NA	NA	NA	NA	NA	NA	NA	799.3
2012	2012-05-23	spring	B	11	17	520	NA	NA	NA	NA	NA	NA	NA	NA	NA	NA	NA	NA	799.3
2012	2012-05-23	spring	B	11	18	577	95.71	93.08	40.343	18.001	22.44	16.654	1.095	89.048	2.71423	55.3801	41.9057	72.8528	799.3
2012	2012-05-29	spring	B	11	19	1	96.526	93.141	44.09	18.348	25.381	16.873	1.234	87.602	2.79882	58.3851	38.8161	71.8802	914.6
2012	2012-05-21	spring	B	11	20	640	96.158	91.856	42.333	16.998	26.065	15.345	1.361	89.769	3.21499	59.8469	36.9381	75.8321	765.4
2012	2012-05-23	spring	B	11	21	629	94.785	92.732	37.942	14.093	24.082	13.031	1.057	91.742	2.78583	62.8565	34.3577	78.2352	799.3
2012	2012-05-30	spring	B	11	22	708	96.504	94.212	39.503	17.28	22.16	16.048	1.052	87.989	2.66309	56.2565	41.0804	69.5947	931.4
2012	2012-06-04	spring	B	11	24	82	96.256	94.853	35.828	15.433	20.515	14.409	0.858	88.397	2.39478	56.9248	40.6805	67.6147	1002.3
2012	2012-06-04	spring	B	11	25	192	NA	NA	NA	NA	NA	NA	NA	NA	NA	NA	NA	NA	1002.3
2012	2012-06-18	spring	B	11	26	214	95.398	93.69	44.424	19.857	24.629	18.606	1.051	86.528	2.36584	55.3012	42.333	69.6741	1207.4
2012	2012-05-25	spring	B	11	28	532	94.768	92.867	40.074	16.603	23.651	15.383	1.103	89.362	2.75241	58.5691	38.6784	73.4541	839.3
2012	2012-06-11	spring	B	11	29	62	93.698	93.028	42.17	18.704	23.495	17.979	1.041	86.825	2.46858	55.6462	41.8852	68.7574	1102.7
2012	2012-05-30	spring	B	11	30	119	96.544	95.879	32.748	13.646	19.267	12.584	0.828	91.122	2.5284	58.3303	39.1413	72.8899	931.4
2012	2012-06-20	spring	B	12	1	690	95.937	94.416	41.357	19.54	22.191	18.289	0.916	86.542	2.21486	52.7529	45.0323	67.459	1239.9
2012	2012-06-06	spring	B	12	2	323	96.085	93.133	47.451	23.39	23.781	21.923	1.214	85.375	2.55843	50.707	46.7345	69.1787	1027.1
2012	2012-05-25	spring	B	12	3	616	95.125	92.858	39.845	16.594	23.716	15.314	1.129	89.06	2.83348	58.3536	38.8129	72.5436	839.3
2012	2012-05-29	spring	B	12	4	575	96.612	93.426	40.395	18.708	22.196	17.36	1.071	88.456	2.65132	53.6873	43.6613	71.4222	914.6
2012	2012-05-29	spring	B	12	5	105	96.757	94.066	35.92	14.675	21.559	13.738	0.858	89.319	2.38864	59.1453	38.466	70.2645	914.6
2012	2012-05-21	spring	B	12	7	551	96.093	93.489	36.439	16.163	20.904	14.935	0.989	90.081	2.71412	55.6437	41.6422	72.7792	765.4
2012	2012-05-25	spring	B	12	8	248	95.161	93.376	36.473	14.29	22.509	13.086	1.015	90.608	2.78288	60.8203	36.3968	74.2494	839.3
2012	2012-06-11	spring	B	12	12	422	95.468	94.619	36.349	16.7	19.651	15.675	0.807	88.385	2.22014	54.0565	43.7233	68.0459	1102.7
2012	2012-05-29	spring	B	12	14	605	96.601	94.25	37.572	16.181	21.338	14.995	0.969	88.872	2.57905	56.9334	40.4876	70.3822	914.6
2012	2012-05-23	spring	B	12	15	414	NA	NA	NA	NA	NA	NA	NA	NA	NA	NA	NA	NA	799.3
2012	2012-05-30	spring	B	12	16	131	96.861	93.847	44.219	19.693	24.486	18.574	1.099	87.031	2.48536	55.4648	42.0498	70.671	931.4
2012	2012-06-08	spring	B	12	17	460	95.696	93.734	44.16	20.767	22.977	19.458	1.033	86.286	2.33922	52.9733	44.6875	68.9447	1059.8
2012	2012-06-25	spring	B	12	18	684	94.916	93.212	51.527	25.273	26.026	23.6	1.295	82.973	2.51325	50.9519	46.5348	66.9552	1321.4
2012	2012-06-15	spring	B	12	19	97	95.221	92.955	44.794	21.106	23.903	19.88	1.06	85.967	2.36639	52.8821	44.7515	68.6721	1157.9
2012	2012-05-18	spring	B	12	20	561	92.665	94.128	36.265	15.71	20.645	14.556	0.986	91.08	2.71887	56.68	40.6011	75.4033	720.2
2012	2012-05-23	spring	B	12	21	246	NA	NA	NA	NA	NA	NA	NA	NA	NA	NA	NA	NA	799.3
2012	2012-06-08	spring	B	12	22	78	94.855	94.513	42.111	19.463	22.276	18.194	1.059	86.275	2.51478	53.7817	43.7035	67.4076	1059.8
2012	2012-06-06	spring	B	12	23	181	95.728	91.925	41.266	17.433	24.268	16.172	1.098	88.265	2.66079	57.7546	39.5846	71.5625	1027.1
2012	2012-05-25	spring	B	12	24	541	96.149	92.449	39.663	16.439	23.559	15.132	1.135	89.519	2.86161	58.5533	38.5851	73.5749	839.3
2012	2012-05-21	spring	B	12	26	545	96.447	92.925	40.962	18.664	22.732	17.342	1.1	88.279	2.68542	54.4358	42.8788	71.3857	765.4
2012	2012-05-25	spring	B	12	28	565	NA	NA	NA	NA	NA	NA	NA	NA	NA	NA	NA	NA	839.3
2012	2012-06-20	spring	B	12	30	378	95.609	93.555	49.805	23.785	26.509	22.114	1.216	83.504	2.44152	52.2438	45.3147	66.8788	1239.9
2012	2012-05-23	spring	B	13	1	3	95.837	92.082	41.185	16.68	25.278	15.381	1.221	89.294	2.96467	59.4998	37.5355	74.0051	799.3
2012	2012-05-21	spring	B	13	2	7	93.93	93.167	38.953	16.408	22.997	15.635	0.955	90.132	2.45167	57.8774	39.6709	74.6669	765.4
2012	2012-06-20	spring	B	13	3	279	95.839	93.564	42.611	19.592	23.949	18.114	1.106	85.92	2.59557	54.0213	43.3832	66.9569	1239.9
2012	2012-05-29	spring	B	13	4	121	96.857	92.927	39.383	15.204	23.491	14.416	0.904	89.421	2.29541	61.3945	36.3101	73.1382	914.6
2012	2012-06-13	spring	B	13	5	225	96.039	92.031	36.247	13.04	24.345	11.644	1.076	89.09	2.96852	64.0246	33.0069	69.901	1130.6
2012	2012-06-11	spring	B	13	8	450	96.184	93.21	43.222	20.491	23.469	19.143	1.063	85.721	2.4594	52.5913	44.9493	66.9636	1102.7
2012	2012-05-30	spring	B	13	9	670	95.749	94.496	36.81	15.968	21.029	15.059	0.957	89.234	2.59984	56.6205	40.7797	70.7525	931.4
2012	2012-05-21	spring	B	13	10	178	95.898	92.568	38.104	15.255	23.587	14.042	1.088	89.992	2.85534	59.9648	37.1798	73.735	765.4
2012	2012-05-23	spring	B	13	11	60	96.056	95.197	32.968	13.934	19.249	12.868	0.792	90.471	2.40233	57.7348	39.8629	71.0962	799.3
2012	2012-05-30	spring	B	13	12	722	96.226	95.098	39.143	17.798	21.294	16.807	0.938	88.691	2.39634	54.5308	43.0728	71.1085	931.4
2012	2012-05-30	spring	B	13	14	710	96.342	94.218	41.835	19.277	22.168	18.207	1.032	87.547	2.46683	53.9214	43.6118	70.2331	931.4
2012	2012-05-29	spring	B	13	16	141	96.694	93.739	35.549	13.457	22.037	12.756	0.807	89.8	2.27011	62.1452	35.5847	71.3072	914.6
2012	2012-05-21	spring	B	13	17	512	96.558	92.508	35.661	14.461	22.217	13.256	0.998	91.259	2.79858	59.4487	37.7527	75.4886	765.4
2012	2012-05-18	spring	B	13	19	167	92.465	93.747	32.515	12.649	19.527	11.552	0.923	91.704	2.83869	61.098	36.0634	74.4856	720.2
2012	2012-06-20	spring	B	13	21	688	95.487	94.846	42.393	19.637	23.205	18.257	0.995	85.834	2.34709	53.6787	43.9742	66.5841	1239.9
2012	2012-06-04	spring	B	13	22	440	NA	NA	NA	NA	NA	NA	NA	NA	NA	NA	NA	NA	1002.3
2012	2012-05-18	spring	B	13	23	601	92.568	92.855	37.099	16.145	21.007	14.973	1.032	91.034	2.78175	56.4813	40.7369	75.8322	720.2
2012	2012-05-29	spring	B	13	24	269	96.116	95.579	36.717	16.61	20.343	15.615	0.885	89.498	2.41033	54.7621	42.8276	71.3974	914.6
2012	2012-06-11	spring	B	13	25	436	92.587	92.609	44.572	20.438	23.93	19.661	1.056	85.937	2.3692	54.1461	43.4847	68.4488	1102.7
2012	2012-06-11	spring	B	13	26	432	NA	NA	NA	NA	NA	NA	NA	NA	NA	NA	NA	NA	1102.7
2012	2012-05-25	spring	B	13	27	621	96.563	94.053	38.417	16.766	22.094	15.439	0.947	89.09	2.46505	56.3579	41.1771	71.6011	839.3
2012	2012-05-29	spring	B	13	29	537	96.409	91.482	44.326	18.109	26.304	16.806	1.304	87.564	2.94184	59.1459	37.9123	71.9442	914.6
2012	2012-06-18	spring	B	13	30	210	NA	NA	NA	NA	NA	NA	NA	NA	NA	NA	NA	NA	1207.4
2012	2012-05-29	spring	B	14	2	514	92.673	91.444	41.16	18.384	22.665	17.645	1.057	89.815	2.56803	55.3353	42.0967	75.2551	914.6
2012	2012-06-06	spring	B	14	3	143	94.96	93.292	39.121	18.202	21.207	17.256	0.915	87.958	2.3389	53.4726	44.1885	69.2186	1027.1
2012	2012-06-04	spring	B	14	4	17	96.024	92.373	42.528	18.509	24.676	17.044	1.196	87.451	2.81226	56.4781	40.7097	70.4924	1002.3
2012	2012-06-11	spring	B	14	8	458	96.747	93.462	44.864	20.758	24.668	19.218	1.106	84.866	2.46523	53.7313	43.8035	66.2669	1102.7
2012	2012-06-15	spring	B	14	9	138	95.128	94.014	46.072	21.8	23.971	20.574	1.04	85.045	2.25734	52.6828	45.0599	67.5399	1157.9
2012	2012-06-01	spring	B	14	10	462	96.143	95.113	36.485	16.087	20.215	14.902	0.877	88.827	2.40373	55.9079	41.6884	69.3765	964.1
2012	2012-05-29	spring	B	14	12	244	95.884	93.043	38.111	14.96	22.749	14.291	0.905	89.557	2.37464	60.7462	36.8791	72.5985	914.6
2012	2012-06-22	spring	B	14	13	426	96.363	94.831	37.735	16.744	21.689	15.429	0.953	86.983	2.52551	55.6274	41.8471	65.5042	1274.5
2012	2012-06-04	spring	B	14	16	456	95.792	93.024	43.933	21.159	23.359	19.797	1.071	86.045	2.4378	51.838	45.7242	68.2357	1002.3
2012	2012-05-29	spring	B	14	17	597	96.432	93.337	36.496	15.38	21.55	14.508	0.896	89.951	2.45506	57.8584	39.6865	72.4655	914.6
2012	2012-06-04	spring	B	14	18	145	95.555	91.264	51.822	23.707	28.391	22.112	1.495	84.018	2.88488	54.253	42.8621	69.1598	1002.3
2012	2012-06-29	spring	B	14	19	127	95.244	93.694	52.666	25.325	27.18	23.878	1.177	82.879	2.23484	51.9139	45.8512	67.4914	1402.3
2012	2012-06-01	spring	B	14	20	428	95.417	94.171	39.302	17.781	21.469	16.381	1.154	87.646	2.93624	54.758	42.3057	68.5665	964.1
2012	2012-06-18	spring	B	14	21	301	96.859	94.692	38.542	18.396	21.086	16.955	0.969	85.777	2.51414	52.2703	45.2156	63.0974	1207.4
2012	2012-06-18	spring	B	14	22	123	96.527	93.614	40.071	17.46	23.438	16.117	0.979	86.935	2.44316	56.4273	41.1295	67.3954	1207.4
2012	2012-05-21	spring	B	14	24	507	96.582	92.264	37.769	15.286	23.529	14.022	1.025	90.282	2.71387	59.5277	37.7585	74.2699	765.4
2012	2012-05-29	spring	B	14	27	111	96.379	93.802	41.033	17.304	23.579	16.397	0.963	88.482	2.34689	57.8291	39.824	71.9299	914.6
2012	2012-05-23	spring	B	14	28	259	NA	NA	NA	NA	NA	NA	NA	NA	NA	NA	NA	NA	799.3
2012	2012-05-29	spring	B	14	29	589	96.83	93.205	39.858	17.408	22.375	16.247	1.015	88.806	2.54654	56.325	41.1285	71.9153	914.6
2012	2012-06-15	spring	B	14	30	680	95.466	94.888	37.777	17.488	20.51	16.245	0.9	87.233	2.3824	53.7073	43.9103	66.2043	1157.9
2012	2012-06-22	spring	B	15	1	68	96.338	93.437	42.364	17.907	24.669	16.574	1	87.764	2.36049	57.7306	39.9089	71.117	1274.5
2012	2012-06-04	spring	B	15	2	95	96.614	94.056	40.342	17.582	23.211	16.226	0.987	87.509	2.44658	56.4176	41.1358	69.0372	1002.3
2012	2012-06-08	spring	B	15	3	212	95.236	92.792	48.955	22.614	26.925	20.893	1.39	84.642	2.83934	53.8066	43.3541	68.6283	1059.8
2012	2012-05-25	spring	B	15	4	526	96.263	92.6	39.063	16.337	23.461	14.931	1.072	89.629	2.74428	58.1778	39.0779	73.4506	839.3
2012	2012-05-30	spring	B	15	5	368	96.637	94.522	39.237	16.624	22.619	15.636	0.948	87.985	2.41609	57.6318	39.9521	69.3784	931.4
2012	2012-06-01	spring	B	15	6	442	96.236	94.706	37.269	16.221	21.447	14.938	0.955	88.356	2.56245	56.4759	40.9617	68.7569	964.1
2012	2012-06-18	spring	B	15	7	80	95.607	92.682	49.375	23.634	25.536	22.11	1.22	84.118	2.47089	52.1337	45.3954	67.8339	1207.4
2012	2012-06-04	spring	B	15	8	161	NA	NA	NA	NA	NA	NA	NA	NA	NA	NA	NA	NA	1002.3
2012	2012-06-08	spring	B	15	9	328	94.996	93.723	42.794	19.009	23.387	17.71	1.114	86.597	2.60317	55.5802	41.8166	68.6802	1059.8
2012	2012-06-18	spring	B	15	10	446	95.94	93.535	48.047	23.145	25.076	21.534	1.228	84.125	2.55583	51.8284	45.6158	66.9594	1207.4
2012	2012-05-29	spring	B	15	11	555	96.65	92.513	40.465	17.106	23.326	15.845	1.104	88.751	2.72828	57.7264	39.5453	72.2007	914.6
2012	2012-06-11	spring	B	15	12	125	95.95	93.593	40.818	18.113	23.46	16.87	0.98	87.129	2.4009	55.625	41.9741	68.4673	1102.7
2012	2012-05-25	spring	B	15	13	539	95.899	93.55	35.649	13.309	23.063	12.073	0.922	90.508	2.58633	62.6666	34.7471	73.3737	839.3
2012	2012-06-06	spring	B	15	14	221	94.683	93.176	50.468	23.985	25.854	22.39	1.367	83.857	2.70865	52.4748	44.8165	68.0134	1027.1
2012	2012-06-06	spring	B	15	16	700	95.208	94.091	36.45	16.858	20.19	15.949	0.834	87.796	2.28807	53.7503	43.9616	66.5185	1027.1
2012	2012-05-25	spring	B	15	19	516	96.827	92.871	39.266	18.297	21.534	16.876	1.062	88.451	2.70463	53.4024	43.8929	70.5878	839.3
2012	2012-05-30	spring	B	15	20	23	96.284	90.986	43.694	15.937	27.731	15.05	1.211	88.727	2.77155	63.5259	33.7026	74.2001	931.4
2012	2012-06-20	spring	B	15	21	70	96.165	93.989	43.308	18.519	25.324	16.924	1.119	86.188	2.58382	57.2388	40.1773	68.1075	1239.9
2012	2012-05-30	spring	B	15	22	273	96.637	93.855	37.378	16.071	21.311	14.98	0.942	88.919	2.5202	57.0041	40.4757	70.3542	931.4
2012	2012-06-06	spring	B	15	23	153	96.269	92.417	49.679	22.95	26.684	21.157	1.421	84.228	2.86036	53.8034	43.3362	68.2522	1027.1
2012	2012-05-29	spring	B	15	25	585	96.859	93.556	39.616	17.785	21.516	16.554	0.958	88.234	2.41821	55.1065	42.4753	70.2999	914.6
2012	2012-06-01	spring	B	15	26	382	96.216	94.214	41.489	19.027	21.929	17.67	1.042	87.673	2.51151	54.1397	43.3488	70.2885	964.1
2012	2012-05-25	spring	B	15	27	420	96.255	94.62	34.8	15.147	20.085	13.979	0.89	89.19	2.55747	56.4741	40.9684	68.9368	839.3
2012	2012-05-23	spring	B	15	28	557	96.228	93.49	38.848	17.819	21.167	16.66	0.972	89.051	2.50206	54.1315	43.3665	71.8158	799.3
2012	2012-06-11	spring	B	15	29	293	94.438	91.732	42.841	20.475	22.532	19.204	1.108	86.734	2.58631	52.207	45.2067	69.0343	1102.7
2012	2012-06-08	spring	B	15	30	712	95.049	93.529	42.073	20.639	21.214	19.55	1.063	86.45	2.52656	50.9448	46.5287	67.7941	1059.8
2012	2012-05-30	spring	B	16	1	171	96.576	92.809	48.103	21.273	26.939	19.669	1.367	85.57	2.84182	55.7761	41.382	70.0019	931.4
2012	2012-05-29	spring	B	16	2	424	96.817	93.899	40.332	18.103	22.356	16.524	1.161	87.421	2.87861	55.115	42.0063	68.8114	914.6
2012	2012-05-30	spring	B	16	3	714	96.452	93.422	40.268	18.574	21.706	17.429	1.068	87.817	2.65223	53.874	43.4737	69.7452	931.4
2012	2012-06-06	spring	B	16	4	287	95.654	93.974	42.509	19.127	23.628	17.791	1.07	86.512	2.51711	55.0048	42.4781	68.2702	1027.1
2012	2012-06-04	spring	B	16	6	666	NA	NA	NA	NA	NA	NA	NA	NA	NA	NA	NA	NA	1002.3
2012	2012-06-06	spring	B	16	7	151	94.717	94.372	37.246	16.841	20.7	15.763	0.91	88.341	2.44322	54.7844	42.7724	68.6973	1027.1
2012	2012-05-29	spring	B	16	10	271	96.522	93.543	37.193	15.954	21.668	15.097	0.877	90.134	2.35797	57.1048	40.5372	73.4735	914.6
2012	2012-06-20	spring	B	16	11	52	96.196	93.262	42.161	18.33	24.495	16.801	1.14	86.066	2.70392	56.5238	40.7723	66.9505	1239.9
2012	2012-05-21	spring	B	16	12	233	NA	NA	NA	NA	NA	NA	NA	NA	NA	NA	NA	NA	765.4
2012	2012-05-21	spring	B	16	13	583	96.333	94.015	34.636	15.429	19.797	14.43	0.851	90.222	2.45698	55.4539	42.0892	71.7693	765.4
2012	2012-05-29	spring	B	16	14	731	96.256	94.529	39.146	17.959	20.846	16.833	0.987	87.593	2.52133	54.123	43.3556	68.3058	914.6
2012	2012-06-11	spring	B	16	15	454	94.916	92.871	46.033	20.503	25.908	19.282	1.137	86.215	2.46997	55.4602	42.0698	70.0541	1102.7
2012	2012-06-08	spring	B	16	16	50	94.406	94.307	44.221	21.062	22.691	19.69	1.108	85.707	2.5056	52.371	45.1234	67.6783	1059.8
2012	2012-05-29	spring	B	16	18	115	96.757	94.159	37.496	15.118	22.076	14.187	0.865	89.523	2.30691	59.681	38.0121	72.0584	914.6
2012	2012-06-08	spring	B	16	20	366	94.683	93.753	43.57	20.931	22.727	19.729	0.959	86.216	2.20106	51.9601	45.8389	68.3636	1059.8
2012	2012-05-23	spring	B	16	21	416	96.245	94.693	34.002	13.282	20.672	12.229	0.776	90.961	2.28222	60.9376	36.7802	73.4163	799.3
2012	2012-06-22	spring	B	16	22	103	96.533	93.605	41.315	19.372	22.285	18.023	0.909	86.394	2.20017	53.1115	44.6884	67.0677	1274.5
2012	2012-06-11	spring	B	16	27	452	96.441	93.97	40.723	19.089	22.482	17.764	0.952	86.437	2.33775	53.1248	44.5375	66.6945	1102.7
2012	2012-06-25	spring	B	16	28	86	95.803	92.901	43.199	19.347	23.855	18.233	0.984	86.326	2.27783	55.2142	42.5079	68.3465	1321.4
2012	2012-06-04	spring	B	16	29	716	95.972	93.456	37.038	17.829	19.558	16.722	1.002	87.913	2.70533	51.863	45.4317	67.3659	1002.3
2012	2012-06-18	spring	B	16	30	297	95.145	94.015	42.738	20.264	22.403	19.013	1.012	85.616	2.36792	52.5855	45.0466	66.3438	1207.4
2012	2012-06-06	spring	B	17	1	706	95.958	93.623	40.589	18.196	22.718	16.787	1.092	87.182	2.69038	55.1701	42.1395	68.42	1027.1
2012	2012-06-06	spring	B	17	3	430	95.842	93.703	38.839	17.49	21.951	16.23	1.072	87.265	2.76011	54.9679	42.2719	67.2108	1027.1
2012	2012-06-13	spring	B	17	4	206	95.069	93.468	44.589	20.409	24.45	19.329	0.949	85.415	2.12833	54.2286	43.6431	67.2901	1130.6
2012	2012-06-06	spring	B	17	5	133	95.796	92.998	40.994	18.601	22.404	17.474	0.976	87.69	2.38084	54.6251	42.9941	69.9712	1027.1
2012	2012-05-29	spring	B	17	6	530	96.452	91.441	45.79	19.097	27.178	17.579	1.465	87.331	3.19939	58.2944	38.5062	72.3324	914.6
2012	2012-05-30	spring	B	17	7	319	96.754	92.707	46.179	21.617	24.282	20.018	1.34	85.229	2.90175	53.1887	43.9096	68.0136	931.4
2012	2012-05-21	spring	B	17	8	547	95.671	94.098	37.401	16.378	21.363	15.313	0.924	89.869	2.47052	56.2097	41.3198	72.9125	765.4
2012	2012-06-22	spring	B	17	9	283	94.531	92.313	47.401	21.897	25.663	20.479	1.234	85.417	2.60332	53.8048	43.5919	69.2348	1274.5
2012	2012-06-22	spring	B	17	12	129	94.533	93.953	43.198	20.23	22.851	18.947	1.033	85.773	2.39131	53.1691	44.4396	67.0656	1274.5
2012	2012-05-16	spring	B	17	13	44	91.141	91.817	43.368	18.221	25.422	16.709	1.304	89.357	3.00683	57.9852	39.008	75.4589	699.9
2012	2012-06-04	spring	B	17	15	418	96.327	95.231	34.357	14.976	19.454	13.944	0.767	88.984	2.23244	56.4106	41.3569	67.9367	1002.3
2012	2012-06-06	spring	B	17	16	107	95.14	94.939	33.595	14.621	19.307	13.813	0.759	89.202	2.25926	56.4786	41.2621	67.8583	1027.1
2012	2012-05-16	spring	B	17	18	614	91.99	92.178	41.951	17.324	24.631	15.949	1.282	90.194	3.05595	58.7042	38.2399	76.6251	699.9
2012	2012-05-23	spring	B	17	19	528	NA	NA	NA	NA	NA	NA	NA	NA	NA	NA	NA	NA	799.3
2012	2012-06-08	spring	B	17	20	196	94.611	94.335	43.907	19.529	23.707	18.277	1.009	86.312	2.29804	55.5219	42.1801	68.825	1059.8
2012	2012-06-18	spring	B	17	21	374	96.445	93.145	47.937	23.244	25.059	21.428	1.307	83.037	2.7265	51.5114	45.7621	64.614	1207.4
2012	2012-06-13	spring	B	17	22	289	95.388	94.068	40.895	19.684	21.153	18.556	0.943	86.395	2.30591	51.867	45.8271	66.7319	1130.6
2012	2012-05-21	spring	B	17	23	503	95.766	93.552	39.065	16.879	22.735	15.717	1.047	89.531	2.68015	56.7925	40.5273	73.2011	765.4
2012	2012-06-27	spring	B	17	25	309	96.252	92.466	42.803	17.295	26.194	15.773	1.212	87.308	2.83158	59.594	37.5745	70.3479	1359.3
2012	2012-06-04	spring	B	17	28	664	NA	NA	NA	NA	NA	NA	NA	NA	NA	NA	NA	NA	1002.3
2012	2012-06-22	spring	B	17	29	285	95.612	91.731	51.071	23.698	27.514	21.967	1.441	82.545	2.82156	53.5979	43.5805	65.8221	1274.5
2012	2012-05-30	spring	B	17	30	724	96.73	93.104	40.23	18.337	22.337	16.986	1.17	87.834	2.90828	54.4196	42.6721	69.7589	931.4
2012	2012-06-18	spring	B	18	1	99	95.559	94.527	41.58	19.32	22.545	18.189	0.958	86.394	2.30399	53.5354	44.1607	67.2775	1207.4
2012	2012-06-15	spring	B	18	2	76	95.932	93.766	46.558	22.311	24.413	20.873	1.134	84.681	2.43567	52.0791	45.4852	67.097	1157.9
2012	2012-06-04	spring	B	18	3	694	95.689	94.087	40.688	19.537	21.834	18.113	1.14	86.28	2.80181	51.9834	45.2148	66.28	1002.3
2012	2012-05-23	spring	B	18	4	194	95.995	92.776	37.001	13.682	23.986	12.439	0.978	91.137	2.64317	63.0226	34.3342	76.0466	799.3
2012	2012-06-22	spring	B	18	6	642	94.393	91.062	56.209	27.509	28.521	25.542	1.588	81.34	2.82517	51.0594	46.1154	66.8025	1274.5
2012	2012-05-23	spring	B	18	7	34	96.049	93.848	37.3	15.513	22.204	14.463	0.904	89.69	2.42359	58.4102	39.1662	72.3592	799.3
2012	2012-05-25	spring	B	18	8	505	96.064	92.982	37.611	17.339	20.962	16.092	1.032	89.089	2.74388	53.8991	43.357	70.9899	839.3
2012	2012-05-30	spring	B	18	10	686	96.115	94.393	39.057	16.901	21.802	15.955	0.983	88.503	2.51683	56.7273	40.7558	70.5635	931.4
2012	2012-06-06	spring	B	18	11	380	95.852	93.18	45.769	21.572	24.495	19.925	1.268	85.478	2.77043	52.8677	44.3619	68.2711	1027.1
2012	2012-06-11	spring	B	18	12	678	95.94	92.574	41.484	18.788	23.53	17.463	1.046	86.51	2.52145	54.7102	42.7683	67.4814	1102.7
2012	2012-05-30	spring	B	18	13	156	95.967	93.826	37.631	14.717	22.237	14.109	0.845	90.363	2.24549	60.8913	36.8632	74.3908	931.4
2012	2012-06-11	spring	B	18	15	84	97.228	93.702	39.945	17.758	23.092	16.342	0.973	86.513	2.43585	55.5439	42.0203	66.2361	1102.7
2012	2012-06-11	spring	B	18	16	158	92.749	93.339	40.015	16.996	22.525	16.309	0.918	87.925	2.29414	57.5259	40.1799	69.8238	1102.7
2012	2012-06-15	spring	B	18	17	281	94.585	93.828	37.866	17.37	20.63	16.27	0.957	87.492	2.52733	54.1277	43.345	66.9677	1157.9
2012	2012-05-25	spring	B	18	18	235	95.803	94.204	35.786	15.193	20.948	13.991	0.974	88.832	2.72173	57.5448	39.7334	68.7923	839.3
2012	2012-06-01	spring	B	18	19	448	96.034	95.557	35.687	15.677	20.206	14.477	0.883	88.216	2.47429	56.0708	41.4549	66.9796	964.1
2012	2012-05-30	spring	B	18	20	672	95.889	95.166	34.844	15.073	20.149	14.154	0.875	89.934	2.51119	56.7415	40.7473	71.1112	931.4
2012	2012-05-30	spring	B	18	22	704	96.115	94.935	38.433	17.062	21.337	16.052	0.978	88.886	2.54469	55.6059	41.8495	71.0821	931.4
2012	2012-05-23	spring	B	18	23	593	NA	NA	NA	NA	NA	NA	NA	NA	NA	NA	NA	NA	799.3
2012	2012-05-21	spring	B	18	24	53	95.842	94.146	34.137	13.852	20.579	12.762	0.848	90.569	2.48411	59.4223	38.0936	72.3731	765.4
2012	2012-06-06	spring	B	18	25	254	94.956	94.035	36.401	16.359	20.639	15.417	0.945	88.136	2.59608	55.0589	42.345	67.4075	1027.1
2012	2012-05-23	spring	B	18	27	581	96.489	93.603	37.389	15.922	22.141	14.67	0.978	89.081	2.61574	57.4153	39.969	70.7962	799.3
2012	2012-05-30	spring	B	18	28	720	95.817	94.175	39.965	18.089	22.072	17.064	1.057	88.13	2.64481	54.7379	42.6173	70.299	931.4
2012	2012-06-04	spring	B	18	29	219	NA	NA	NA	NA	NA	NA	NA	NA	NA	NA	NA	NA	1002.3
2012	2012-05-29	spring	B	18	30	330	96.664	94.135	33.404	13.386	20.297	12.461	0.82	90.289	2.4548	59.927	37.6182	70.9286	914.6
2012	2012-06-11	spring	B	19	1	438	96.124	94.854	38.65	17.676	21.427	16.444	0.922	87.219	2.38551	54.2665	43.348	66.9314	1102.7
2012	2012-06-13	spring	B	19	2	698	96.108	94.24	42.43	20.636	22.471	19.142	1.1	84.668	2.59251	51.3646	46.0429	63.8652	1130.6
2012	2012-05-29	spring	B	19	3	72	96.748	94.187	39.843	16.813	22.5	15.721	0.995	88.492	2.4973	57.8019	39.7008	71.1166	914.6
2012	2012-06-11	spring	B	19	4	718	95.002	92.374	41.996	20.075	22.149	18.876	1.114	86.668	2.65263	52.1978	45.1495	68.2541	1102.7
2012	2012-06-22	spring	B	19	5	702	95.271	94.228	42.798	20.93	22.427	19.631	0.977	85.221	2.28282	51.0958	46.6213	65.468	1274.5
2012	2012-05-25	spring	B	19	6	543	94.673	92.986	38.085	16.116	22.479	15.13	1.012	89.551	2.65721	57.6841	39.6587	72.564	839.3
2012	2012-05-29	spring	B	19	7	160	96.512	94.648	38.905	16.703	22.106	15.609	0.931	89.503	2.39301	57.0672	40.5398	73.0189	914.6
2012	2012-06-18	spring	B	19	8	291	95.09	92.746	45.364	21.61	24.07	20.148	1.179	85.289	2.59898	52.3631	45.0379	67.5712	1207.4
2012	2012-06-11	spring	B	19	10	682	95.426	93.998	38.259	17.487	21.047	16.317	0.945	87.715	2.47001	54.2931	43.2369	67.8899	1102.7
2012	2012-06-18	spring	B	19	11	90	96.007	92.713	45.165	20.05	25.358	18.624	1.071	85.656	2.37131	55.6072	42.0215	68.2409	1207.4
2012	2012-06-15	spring	B	19	12	307	95.794	92.324	43.352	19.794	24.029	18.243	1.233	86.278	2.84416	54.3412	42.8146	68.3475	1157.9
2012	2012-06-15	spring	B	19	13	426	96.23	93.766	41.11	18.785	23.148	17.331	1.095	86.366	2.66359	54.3055	43.0309	66.8353	1157.9
2012	2012-05-21	spring	B	19	14	535	95.381	92.539	37.899	14.219	24.653	13.14	1.064	91.324	2.80746	62.4819	34.7107	77.1076	765.4
2012	2012-05-25	spring	B	19	15	567	96.104	93.1	38.126	16.097	22.328	14.527	1.131	88.961	2.96648	57.7795	39.2541	71.046	839.3
2012	2012-05-29	spring	B	19	16	573	96.285	92.842	41.765	17.524	24.26	16.368	1.167	88.028	2.79421	58.0414	39.1644	71.3348	914.6
2012	2012-06-15	spring	B	19	17	92	92.976	93.08	43.006	20.644	22.23	19.762	1.011	86.489	2.35083	51.9974	45.6518	68.5835	1157.9
2012	2012-06-04	spring	B	19	18	370	NA	NA	NA	NA	NA	NA	NA	NA	NA	NA	NA	NA	1002.3
2012	2012-06-01	spring	B	19	19	250	95.77	92.539	45.304	19.499	26.13	17.728	1.427	86.71	3.14983	56.9597	39.8905	70.6648	964.1
2012	2012-05-29	spring	B	19	20	149	95.254	93.81	42.042	17.97	23.547	16.899	1.087	88.492	2.58551	57.257	40.1575	72.6274	914.6
2012	2012-05-25	spring	B	19	22	241	94.577	94.045	37.213	15.176	21.934	14.084	0.946	90.244	2.54212	59.2186	38.2393	73.7834	839.3
2012	2012-05-25	spring	B	19	23	277	96.455	92.469	39.073	16.576	23.108	15.155	1.114	89.582	2.85107	57.5768	39.5721	73.3371	839.3
2012	2012-05-29	spring	B	19	24	524	95.759	92.345	40.137	14.74	25.54	14.012	1.075	89.105	2.67833	63.2758	34.0459	72.8555	914.6
2012	2012-05-16	spring	B	19	25	549	92.566	92.704	41.478	18.271	23.488	17.137	1.121	90.144	2.70264	55.9501	41.3472	76.238	699.9
2012	2012-05-21	spring	B	19	27	58	95.977	92.621	40.619	17.397	23.758	16.094	1.12	89.903	2.75733	57.1703	40.0724	75.1422	765.4
2012	2012-06-15	spring	B	19	29	313	94.831	91.939	50.633	24.131	26.357	22.402	1.389	84.13	2.74327	52.3414	44.9154	68.6568	1157.9
2012	2012-05-16	spring	B	19	30	9	90.179	93.002	35.511	14.189	21.671	13.487	0.859	92.255	2.41897	60.0434	37.5377	78.1899	699.9
2012	2012-06-11	spring	B	20	1	295	95.68	93.792	44.715	20.273	24.403	18.858	1.154	85.807	2.58079	54.6617	42.7575	68.259	1102.7
2012	2012-06-11	spring	B	20	2	109	96.085	93.945	38.92	16.926	22.582	15.747	0.936	87.865	2.40493	56.5108	41.0843	68.8207	1102.7
2012	2012-06-11	spring	B	20	3	315	95.825	92.153	44.659	20.917	24.359	19.501	1.157	85.693	2.59074	53.1629	44.2464	67.9639	1102.7
2012	2012-06-06	spring	B	20	4	117	94.829	93.613	40.248	19.099	21.366	18.092	0.918	87.267	2.28086	52.5467	45.1724	68.3636	1027.1
2012	2012-06-15	spring	B	20	5	147	93.835	92.236	50.904	23.726	26.976	22.376	1.223	84.556	2.40256	53.3907	44.2067	69.6605	1157.9
2012	2012-05-29	spring	B	20	8	571	96.728	91.683	43.869	18.525	25.758	16.883	1.378	86.872	3.14117	57.772	39.0868	70.0745	914.6
2012	2012-05-25	spring	B	20	10	510	96.371	90.335	46.873	21.6	26.387	19.83	1.529	86.52	3.26201	53.918	42.82	71.2414	839.3
2012	2012-06-04	spring	B	20	11	434	NA	NA	NA	NA	NA	NA	NA	NA	NA	NA	NA	NA	1002.3
2012	2012-06-29	spring	B	20	12	303	94.743	93.014	45.204	19.393	25.38	18.5	1.058	86.209	2.3405	57.0989	40.5606	69.4916	1402.3
2012	2012-05-21	spring	B	20	14	55	95.543	93.927	38.023	16.078	22.432	15.003	0.982	90.321	2.58265	57.7151	39.7023	74.5444	765.4
2012	2012-06-08	spring	B	20	15	311	95.266	93.27	42.942	19.464	23.571	18.165	1.139	86.833	2.65241	54.6737	42.6738	69.3377	1059.8
2012	2012-05-21	spring	B	20	16	553	95.428	93.643	34.918	14.205	21.03	13.185	0.91	90.926	2.60611	59.319	38.0749	74.0134	765.4
2012	2012-05-18	spring	B	20	17	223	92.458	92.847	37.38	15.349	22.347	14.125	0.982	91.543	2.62707	58.9379	38.435	77.3756	720.2
2012	2012-06-25	spring	B	20	19	649	95.128	94.308	40.185	17.19	23.083	15.942	1.035	86.949	2.57559	57.2228	40.2016	67.5227	1321.4
2012	2012-06-04	spring	B	20	20	676	95.262	93.773	42.894	20.466	22.284	19.129	1.154	86.298	2.69035	52.287	45.0226	68.0561	1002.3
2012	2012-06-11	spring	B	20	21	135	95.417	92.384	45.401	21.207	24.654	19.901	1.143	85.91	2.51757	53.2896	44.1929	68.9654	1102.7
2012	2012-06-06	spring	B	20	22	696	NA	NA	NA	NA	NA	NA	NA	NA	NA	NA	NA	NA	1027.1
2012	2012-05-29	spring	B	20	23	424	96.015	93.052	42.654	19.134	23.262	18.013	1.098	87.256	2.5742	55.1414	42.2844	70.1224	914.6
2012	2012-05-29	spring	B	20	24	5	96.537	93.363	42.137	18.878	23.477	17.887	1.004	87.447	2.3827	55.1985	42.4188	70.2091	914.6
2012	2012-05-29	spring	B	20	25	231	96.01	92.16	44.691	20.224	24.174	18.799	1.263	86.954	2.82607	54.747	42.4269	70.8084	914.6
2012	2012-06-15	spring	B	20	27	74	95.448	94.065	41.2	19.859	21.625	18.705	0.93	86.907	2.25728	51.7985	45.9442	68.2209	1157.9
2012	2012-06-08	spring	B	20	28	668	94.94	94.63	34.917	16.478	18.748	15.516	0.816	88.941	2.33697	52.8081	44.8549	68.3277	1059.8
2012	2012-05-21	spring	C	1	1	60	95.271	95.179	32.933	14.17	19.031	13.382	0.715	90.635	2.17107	56.9732	40.8557	71.5635	765.4
2012	2012-06-11	spring	C	1	2	434	93.363	92.187	39.208	18.006	21.641	17.069	0.902	88.628	2.30055	54.0757	43.6238	70.9957	1102.7
2012	2012-06-06	spring	C	1	3	221	95.687	92.842	54.447	25.821	28.146	23.861	1.526	82.379	2.80273	52.5759	44.6214	67.6364	1027.1
2012	2012-05-16	spring	C	1	4	559	92.608	93.229	39.93	17.585	22.209	16.409	1.047	90.421	2.62209	55.9604	41.4175	76.0105	699.9
2012	2012-05-30	spring	C	1	8	171	95.871	93.214	49.573	22.587	26.9	20.84	1.383	84.474	2.78983	54.4369	42.7733	68.6805	931.4
2012	2012-06-20	spring	C	1	9	225	94.763	92.224	36.918	13.915	23.487	12.761	0.99	88.833	2.68162	62.3084	35.01	69.7519	1239.9
2012	2012-05-21	spring	C	1	10	178	96.098	92.115	40.437	16.906	24.562	15.612	1.146	88.748	2.83404	58.1918	38.9742	72.174	765.4
2012	2012-05-30	spring	C	1	11	710	95.873	94.542	37.792	18.037	19.885	16.954	0.903	87.764	2.38939	52.273	45.3376	67.6228	931.4
2012	2012-06-01	spring	C	1	14	95	95.536	94.601	39.076	16.418	22.535	15.332	0.881	87.952	2.25458	57.9844	39.761	69.1678	964.1
2012	2012-05-25	spring	C	1	15	267	94.349	92.387	39.814	17.522	22.247	16.291	1.039	89.663	2.60963	55.9904	41.4	74.0368	839.3
2012	2012-05-21	spring	C	1	16	528	96.06	92.745	38.381	15.264	23.884	13.991	1.107	89.878	2.88424	60.2303	36.8854	73.6276	765.4
2012	2012-05-30	spring	C	1	19	149	95.268	94.015	38.718	16.562	21.339	15.499	0.904	89.014	2.33483	57.224	40.4411	71.6256	931.4
2012	2012-05-21	spring	C	1	20	577	95.198	92.339	39.446	17.337	22.461	16.205	1.031	90.035	2.6137	56.0488	41.3375	74.7376	765.4
2012	2012-05-29	spring	C	1	21	131	95.912	94.245	43.012	19.384	23.439	18.101	1.003	86.595	2.33191	54.9335	42.7346	68.8343	914.6
2012	2012-05-21	spring	C	1	22	549	96.339	93.193	39.632	17.606	22.571	16.382	1.026	89.116	2.58882	55.5763	41.8349	72.5373	765.4
2012	2012-06-20	spring	C	1	23	70	96.173	93.395	44.593	19.298	26.176	17.771	1.161	85.775	2.60355	56.7241	40.6723	68.1004	1239.9
2012	2012-06-04	spring	C	1	24	119	NA	NA	NA	NA	NA	NA	NA	NA	NA	NA	NA	NA	1002.3
2012	2012-05-23	spring	C	1	26	507	96.531	92.852	36.344	15.806	21.217	14.65	0.892	89.542	2.45433	56.51	41.0357	71.225	799.3
2012	2012-05-23	spring	C	1	29	503	94.884	93.934	36.377	16.28	20.785	15.399	0.866	89.85	2.38063	55.2464	42.3729	72.0978	799.3
2012	2012-06-06	spring	C	1	30	366	95.835	94.003	43.544	21.019	22.919	19.664	1.025	85.681	2.35394	51.7293	45.9168	67.116	1027.1
2012	2012-05-21	spring	C	2	1	547	95.748	93.619	38.114	17.212	21.587	16.201	0.862	89.413	2.26164	54.8407	42.8976	72.2228	765.4
2012	2012-06-04	spring	C	2	2	372	NA	NA	NA	NA	NA	NA	NA	NA	NA	NA	NA	NA	1002.3
2012	2012-06-13	spring	C	2	3	426	95.101	93.769	40.753	18.719	22.589	17.616	0.929	87.308	2.27959	54.0672	43.6532	68.8563	1130.6
2012	2012-05-25	spring	C	2	5	567	95.088	92.64	37.422	15.584	22.22	14.108	1.15	89.598	3.07306	58.356	38.5709	72.2035	839.3
2012	2012-05-25	spring	C	2	7	244	94.136	92.761	37.415	15.332	22.38	14.448	0.915	90.535	2.44554	59.0218	38.5327	74.7027	839.3
2012	2012-06-22	spring	C	2	8	291	95.937	92.246	47.418	22.504	25.654	20.856	1.254	84.385	2.64457	52.5412	44.8142	67.0695	1274.5
2012	2012-05-30	spring	C	2	9	722	96.136	94.433	36.836	16.871	20.186	15.773	0.91	88.106	2.47041	54.1997	43.3299	67.7109	931.4
2012	2012-05-18	spring	C	2	10	26	92.548	94.248	34.377	13.792	20.749	12.738	0.849	92.192	2.46967	59.8802	37.6502	77.2871	720.2
2012	2012-06-20	spring	C	2	11	68	96.046	93.593	44.564	19.693	24.861	18.313	1.042	85.729	2.33821	55.8096	41.8522	67.9764	1239.9
2012	2012-06-22	spring	C	2	12	80	95.065	91.829	53.484	25.743	27.672	24.236	1.307	82.792	2.44372	51.8678	45.6884	67.8259	1274.5
2012	2012-05-16	spring	C	2	16	46	91.672	92.644	40.487	17.071	23.313	15.923	1.135	89.496	2.80337	57.8358	39.3608	74.0559	699.9
2012	2012-06-13	spring	C	2	17	214	95.566	93.588	47.56	21.702	26.151	20.41	1.065	85.623	2.23928	54.3692	43.3915	69.7708	1130.6
2012	2012-05-21	spring	C	2	18	553	95.588	93.591	36.223	15.016	21.654	13.81	0.986	89.535	2.72203	58.5457	38.7323	71.1095	765.4
2012	2012-06-08	spring	C	2	19	700	95.128	94.362	38.686	18.068	21.041	16.841	0.894	87.135	2.31091	53.2958	44.3933	66.7451	1059.8
2012	2012-06-15	spring	C	2	20	436	93.513	92.746	44.617	20.189	24.782	18.992	1.06	86.966	2.37578	54.7504	42.8738	70.7869	1157.9
2012	2012-05-25	spring	C	2	22	532	94.018	92.978	40.286	16.326	24.018	15.074	1.078	88.613	2.67587	59.4748	37.8494	71.7346	839.3
2012	2012-06-01	spring	C	2	23	664	95.41	93.199	36.027	15.671	21.099	14.445	0.896	88.731	2.48702	56.5021	41.0109	68.7207	964.1
2012	2012-05-29	spring	C	2	24	330	96.648	94.403	35.019	15.371	19.894	14.116	0.871	88.617	2.48722	56.1067	41.4061	67.4948	914.6
2012	2012-05-30	spring	C	2	25	724	95.346	93.281	39.905	18.38	21.693	17.255	1.026	87.479	2.57111	53.9406	43.4883	68.623	931.4
2012	2012-05-25	spring	C	2	26	541	95.894	92.67	40.393	16.488	24.444	15.201	1.073	88.879	2.6564	59.181	38.1626	72.468	839.3
2012	2012-06-06	spring	C	2	29	652	95.367	90.644	51.968	23.476	29.227	21.763	1.506	83.634	2.89794	54.826	42.276	68.5075	1027.1
2012	2012-06-15	spring	C	2	30	135	95.181	92.414	46.334	21.249	25.854	19.796	1.16	86.03	2.50356	54.1395	43.3569	69.8494	1157.9
2012	2012-06-13	spring	C	3	3	422	94.466	93.76	39.579	18.078	21.651	17.061	0.872	86.908	2.20319	54.3243	43.4725	66.9219	1130.6
2012	2012-06-01	spring	C	3	4	462	95.468	93.468	40.328	16.346	24.001	15.167	1.017	88.743	2.52182	59.4674	38.0108	72.0864	964.1
2012	2012-06-18	spring	C	3	5	129	95.623	93.943	41.377	18.633	23.11	17.384	0.986	86.084	2.38297	54.9677	42.6493	66.3678	1207.4
2012	2012-05-29	spring	C	3	7	555	94.272	92.42	40.382	16.44	23.949	15.27	1.132	89.102	2.80323	59.2888	37.908	73.0127	914.6
2012	2012-05-16	spring	C	3	8	587	92.749	92.853	37.694	15.88	21.801	14.774	0.994	91.465	2.63702	57.8713	39.4917	77.3571	699.9
2012	2012-05-25	spring	C	3	9	530	95.944	93.358	39.473	15.597	24.669	14.267	1.09	89.206	2.76138	60.4869	36.7517	72.6547	839.3
2012	2012-05-25	spring	C	3	10	616	93.314	92.314	38.194	15.074	23.269	14.123	0.989	89.939	2.58941	60.5331	36.8775	73.6582	839.3
2012	2012-06-08	spring	C	3	11	678	95.039	92.972	40.886	17.667	23.594	16.459	1.071	87.231	2.61948	56.7896	40.5909	68.7693	1059.8
2012	2012-06-29	spring	C	3	13	303	95.364	93.913	43.879	19.195	24.676	17.84	1.051	86.218	2.39522	56.2547	41.3501	68.5909	1402.3
2012	2012-05-29	spring	C	3	17	589	96.556	93.258	40.395	17.921	22.523	16.52	1.042	88.129	2.57953	55.6356	41.7849	70.6127	914.6
2012	2012-06-04	spring	C	3	18	428	NA	NA	NA	NA	NA	NA	NA	NA	NA	NA	NA	NA	1002.3
2012	2012-06-13	spring	C	3	19	97	95.565	93.255	44.22	20.799	23.787	19.678	0.989	85.737	2.23654	52.9647	44.7987	67.7454	1130.6
2012	2012-06-20	spring	C	3	20	378	96.07	94.085	44.893	20.55	24.933	19.089	1.025	84.983	2.28321	54.2245	43.4923	66.5494	1239.9
2012	2012-06-25	spring	C	3	21	103	95.413	93.519	40.083	18.054	22.051	17	0.821	87.212	2.04825	54.9585	42.9933	68.0962	1321.4
2012	2012-05-29	spring	C	3	26	176	NA	NA	NA	NA	NA	NA	NA	NA	NA	NA	NA	NA	914.6
2012	2012-06-04	spring	C	3	27	668	NA	NA	NA	NA	NA	NA	NA	NA	NA	NA	NA	NA	1002.3
2012	2012-05-23	spring	C	3	29	420	93.245	94.156	36.117	15.598	20.513	14.98	0.84	89.559	2.32577	56.8126	40.8616	71.0912	799.3
2012	2012-05-23	spring	C	4	2	591	96.467	93.507	35.6	14.527	21.559	13.38	0.816	90.35	2.29213	59.1938	38.514	72.8933	799.3
2012	2012-05-29	spring	C	4	4	605	94.949	95.143	37.424	16.377	20.29	15.237	0.938	88.216	2.50641	56.2393	41.2543	68.5122	914.6
2012	2012-05-30	spring	C	4	6	160	95.2	94.298	40.193	17.459	22.576	16.171	1.098	88.036	2.73182	56.5621	40.7061	70.2336	931.4
2012	2012-05-30	spring	C	4	7	319	94.955	92.099	49.551	23.331	25.919	21.722	1.422	84.431	2.86977	52.9152	44.2151	68.5798	931.4
2012	2012-05-25	spring	C	4	10	595	96.975	93.497	34.907	15.391	20.417	13.986	0.93	89.79	2.66422	55.9086	41.4272	70.7509	839.3
2012	2012-05-18	spring	C	4	12	551	91.656	93.461	33.757	14.438	19.648	13.588	0.832	92.164	2.46467	57.2296	40.3057	76.787	720.2
2012	2012-06-15	spring	C	4	13	690	95.731	94.228	43.143	19.992	23.896	18.682	0.98	85.575	2.27152	53.6611	44.0674	66.5647	1157.9
2012	2012-06-08	spring	C	4	14	311	95.696	92.601	43.995	19.135	25.459	17.614	1.232	86.69	2.80032	56.5064	40.6933	69.7466	1059.8
2012	2012-06-15	spring	C	4	15	76	95.041	93.736	46.742	21.949	24.863	20.59	1.089	84.653	2.32981	53.0422	44.628	67.1666	1157.9
2012	2012-06-01	spring	C	4	16	708	96.151	93.496	41.216	17.967	23.541	16.478	1.126	86.966	2.73195	56.4077	40.8603	68.3764	964.1
2012	2012-05-21	spring	C	4	17	601	96.453	92.689	39.497	17.591	22.122	15.892	1.194	88.349	3.02301	55.4624	41.5145	70.5016	765.4
2012	2012-06-20	spring	C	4	19	684	95.718	92.941	50.293	23.971	26.606	22.288	1.24	82.963	2.46555	52.3373	45.1971	66.1245	1239.9
2012	2012-05-29	spring	C	4	20	111	96.164	94.529	41.634	18.158	23.517	16.739	1.034	86.635	2.48355	56.3866	41.1298	67.8988	914.6
2012	2012-05-21	spring	C	4	22	36	NA	NA	NA	NA	NA	NA	NA	NA	NA	NA	NA	NA	765.4
2012	2012-06-04	spring	C	4	23	720	96.493	93.135	44.118	20.751	23.797	19.282	1.156	85.762	2.62025	52.9648	44.415	67.7275	1002.3
2012	2012-05-23	spring	C	4	24	246	96.517	92.754	41.375	17.509	24.851	16.244	1.088	88.46	2.62961	57.6822	39.6882	72.1088	799.3
2012	2012-06-01	spring	C	4	25	382	95.914	93.401	44.479	20.127	24.198	18.669	1.177	86.658	2.64619	54.7494	42.6044	70.0038	964.1
2012	2012-05-29	spring	C	4	26	597	95.954	92.907	40.223	18.338	22.237	16.902	1.096	86.628	2.72481	54.4092	42.866	66.7553	914.6
2012	2012-05-21	spring	C	4	27	545	95.836	92.533	45.748	21.241	24.929	19.8	1.204	86.904	2.63181	53.5696	43.7986	71.3736	765.4
2012	2012-06-06	spring	C	4	28	145	96.334	92.786	46.828	21.328	26.116	19.772	1.268	84.848	2.70778	54.4546	42.8376	67.6433	1027.1
2012	2012-05-23	spring	C	4	29	593	95.848	92.551	37.622	16.468	21.73	15.346	0.955	90.183	2.53841	56.2277	41.2339	73.9062	799.3
2012	2012-05-21	spring	C	4	30	629	95.951	92.108	38.974	15.566	24.196	14.233	1.092	90.437	2.80187	60.0606	37.1376	75.4631	765.4
2012	2012-05-23	spring	C	5	1	7	96.488	92.249	41.006	16.863	25.232	15.468	1.146	89.017	2.79471	58.8767	38.3285	73.2161	799.3
2012	2012-05-21	spring	C	5	2	34	95.749	93.3	38.889	16.283	23.457	15.221	0.998	89.279	2.56628	58.1295	39.3042	72.4318	765.4
2012	2012-06-08	spring	C	5	3	13	96.043	92.599	49.717	23.137	27.372	21.424	1.244	83.865	2.50216	53.4626	44.0352	67.5463	1059.8
2012	2012-05-30	spring	C	5	4	714	95.923	93.222	41.191	18.926	22.342	17.459	1.18	86.993	2.8647	54.0531	43.0822	68.4227	931.4
2012	2012-05-23	spring	C	5	5	583	94.844	93.82	35.296	16.034	19.886	15.374	0.781	90.076	2.21272	54.5728	43.2145	71.8835	799.3
2012	2012-05-29	spring	C	5	6	514	95.785	93.358	40.467	18.35	22.284	16.925	1.108	88.059	2.73803	54.6544	42.6076	70.492	914.6
2012	2012-06-08	spring	C	5	7	328	95.147	93.095	42.665	18.094	24.703	16.701	1.132	86.912	2.65323	57.5905	39.7562	69.3238	1059.8
2012	2012-05-25	spring	C	5	8	571	95.615	92.478	40.473	16.983	24.204	15.695	1.124	88.994	2.77716	58.0387	39.1841	72.8066	839.3
2012	2012-06-08	spring	C	5	9	133	93.969	93.055	40.561	18.28	22.02	17.281	0.931	87.849	2.29531	54.9321	42.7726	70.0427	1059.8
2012	2012-05-30	spring	C	5	10	105	95.83	94.207	35.844	14.344	21.721	13.266	0.9	89.362	2.51088	59.9821	37.507	70.3214	931.4
2012	2012-06-08	spring	C	5	11	666	95.255	93.299	40.412	18.142	22.685	16.8	1.069	87.146	2.64525	55.1074	42.2474	68.1926	1059.8
2012	2012-05-23	spring	C	5	12	505	95.895	93.39	38.374	17.218	21.854	16.109	0.92	89.342	2.39746	55.1311	42.4715	72.226	799.3
2012	2012-06-04	spring	C	5	13	380	95.826	92.732	46.75	22.46	24.764	20.815	1.297	84.97	2.77433	51.9572	45.2684	67.8503	1002.3
2012	2012-05-29	spring	C	5	14	543	93.673	94.632	34.386	15.154	19.238	14.419	0.817	89.515	2.37597	55.9297	41.6943	69.5079	914.6
2012	2012-06-22	spring	C	5	15	283	95.512	92.742	43.658	19.107	25.265	17.666	1.087	85.626	2.48981	56.2348	41.2754	67.0759	1274.5
2012	2012-06-08	spring	C	5	16	50	94.967	93.563	46.535	22.065	24.29	20.618	1.146	84.929	2.46266	52.5841	44.9533	67.6136	1059.8
2012	2012-06-01	spring	C	5	17	448	95.869	95.223	38.536	17.311	21.249	15.955	0.927	87.296	2.40554	55.0784	42.5161	67.0334	964.1
2012	2012-05-29	spring	C	5	18	141	96.588	94.17	36.786	14.536	22.613	13.384	0.871	89.111	2.36775	60.485	37.1473	70.3991	914.6
2012	2012-06-04	spring	C	5	19	676	95.869	94.195	42.403	20.148	22.521	18.759	1.13	85.641	2.66491	52.4845	44.8506	66.1368	1002.3
2012	2012-06-06	spring	C	5	22	78	96.622	93.463	44.634	20.459	24.862	19.019	1.131	84.885	2.53394	54.1627	43.3033	66.1357	1027.1
2012	2012-05-21	spring	C	5	25	15	95.382	93.115	39.406	15.094	24.806	13.832	1.065	89.375	2.70263	61.6962	35.6012	73.0371	765.4
2012	2012-05-30	spring	C	5	26	273	96.324	93.943	36.549	15.981	20.854	14.598	1.006	88.497	2.75247	56.2751	40.9724	68.5272	931.4
2012	2012-06-18	spring	C	5	27	297	95.942	94.058	43.572	20.019	24.096	18.549	1.062	84.95	2.43735	54.0554	43.5073	65.4595	1207.4
2012	2012-06-01	spring	C	5	28	250	95.175	92.094	47.195	20.507	27.114	18.81	1.419	85.718	3.00667	56.5484	40.445	69.7383	964.1
2012	2012-05-23	spring	C	5	29	557	96.793	92.85	39.413	18.619	21.698	17.45	0.968	88.275	2.45604	52.7592	44.7847	70.2509	799.3
2012	2012-05-25	spring	C	5	30	581	95.114	93.586	37.283	16.353	21.443	15.282	0.937	89.319	2.51321	56.1382	41.3486	71.3516	839.3
2012	2012-05-30	spring	C	6	1	638	95.058	92.999	42.701	19.87	22.467	18.734	1.033	87.27	2.41915	53.4671	44.1137	70.1881	931.4
2012	2012-05-25	spring	C	6	2	248	94.927	92.904	38.452	15.457	23.54	14.326	0.987	90.097	2.56684	59.8018	37.6313	74.2458	839.3
2012	2012-06-04	spring	C	6	3	151	NA	NA	NA	NA	NA	NA	NA	NA	NA	NA	NA	NA	1002.3
2012	2012-05-25	spring	C	6	4	539	95.392	93.84	36.131	13.778	22.961	12.639	0.929	89.988	2.5712	61.8665	35.5623	72.2897	839.3
2012	2012-05-30	spring	C	6	6	256	95.003	94.192	34.752	14.738	20.355	13.674	0.872	89.433	2.50921	57.5909	39.8999	69.5931	931.4
2012	2012-05-25	spring	C	6	7	275	96.042	92.749	40.971	18.094	23.229	16.533	1.201	88.47	2.93134	55.8371	41.2316	71.8581	839.3
2012	2012-06-06	spring	C	6	8	323	95.454	93.532	46.322	22.182	24.048	20.717	1.186	85.019	2.56034	52.1135	45.3262	67.659	1027.1
2012	2012-06-08	spring	C	6	9	109	95.139	94.495	37.422	16.15	21.538	15.167	0.856	88.368	2.28742	56.8436	40.869	68.9167	1059.8
2012	2012-05-21	spring	C	6	11	55	96.697	92.919	42.752	18.582	24.921	17.089	1.196	88.275	2.79753	56.5354	40.6671	72.5744	765.4
2012	2012-06-08	spring	C	6	12	206	94.154	93.277	44.296	20.604	23.792	19.43	1.07	86.003	2.41557	53.4856	44.0988	68.4012	1059.8
2012	2012-06-06	spring	C	6	13	212	96.236	92.009	51.29	23.109	29.515	21.186	1.478	83.751	2.88165	54.9444	42.1739	68.3194	1027.1
2012	2012-06-08	spring	C	6	14	315	94.918	92.43	44.737	20.415	24.764	19.109	1.153	86.055	2.57729	54.3666	43.0561	68.8289	1059.8
2012	2012-06-04	spring	C	6	15	117	NA	NA	NA	NA	NA	NA	NA	NA	NA	NA	NA	NA	1002.3
2012	2012-05-25	spring	C	6	16	621	94.338	93.533	38.468	15.699	22.869	14.522	0.933	90.266	2.42539	59.1895	38.3852	74.6959	839.3
2012	2012-06-15	spring	C	6	17	281	95.08	93.898	37.843	17.092	21.146	15.851	0.945	87.113	2.49716	54.8344	42.6684	65.9461	1157.9
2012	2012-06-20	spring	C	6	18	74	95.879	94.555	42.368	19.836	22.856	18.5	0.989	85.31	2.33431	53.1816	44.484	65.3276	1239.9
2012	2012-06-06	spring	C	6	19	107	95.651	94.49	37.17	15.961	21.67	14.819	0.862	87.798	2.31907	57.0595	40.6215	67.1725	1027.1
2012	2012-06-01	spring	C	6	21	440	96.195	94.621	41.784	18.789	23.228	17.296	1.049	86.808	2.51053	55.033	42.4564	68.4281	964.1
2012	2012-06-01	spring	C	6	22	716	95.718	93.267	41.229	19.245	22.029	17.927	1.114	86.83	2.70198	53.3217	43.9763	68.0565	964.1
2012	2012-06-04	spring	C	6	23	585	NA	NA	NA	NA	NA	NA	NA	NA	NA	NA	NA	NA	1002.3
2012	2012-06-01	spring	C	6	25	192	96.23	94.448	38.139	17.209	21.018	16.014	0.957	87.961	2.50924	54.8782	42.6125	68.4339	964.1
2012	2012-06-06	spring	C	6	26	456	95.702	93.645	44.34	21.123	23.77	19.73	1.091	85.893	2.46053	52.3613	45.1782	68.1845	1027.1
2012	2012-06-13	spring	C	6	29	210	94.314	92.315	43.193	18.232	25.689	17.13	1.011	87.724	2.34066	57.7895	39.8699	71.5787	1130.6
2012	2012-06-15	spring	C	6	30	696	94.168	92.78	41.53	19.462	22.781	18.18	1.019	86.365	2.45365	53.1375	44.4089	67.1683	1157.9
2012	2012-06-18	spring	C	7	2	138	96.13	93.733	45.04	21.06	24.386	19.614	1.067	84.192	2.36901	53.2416	44.3894	64.9023	1207.4
2012	2012-06-11	spring	C	7	4	694	94.946	92.65	42.414	18.938	24.103	17.822	1.039	86.659	2.44966	55.3496	42.2007	68.5458	1102.7
2012	2012-06-18	spring	C	7	5	682	95.267	94.012	41.197	18.888	22.447	17.624	0.984	86.75	2.38852	54.152	43.4595	67.8375	1207.4
2012	2012-06-15	spring	C	7	6	299	95.503	93.396	44.875	20.531	25.215	18.963	1.135	84.711	2.52925	54.2485	43.2223	65.9298	1157.9
2012	2012-06-18	spring	C	7	7	458	96.184	93.558	49.27	22.965	26.973	21.212	1.201	83.882	2.43759	53.3895	44.1729	67.2864	1207.4
2012	2012-05-29	spring	C	7	8	271	95.766	93.706	38.426	17.285	21.62	15.957	0.944	88.622	2.45667	55.0174	42.5259	70.3898	914.6
2012	2012-05-30	spring	C	7	9	670	96.107	93.918	39.157	17.576	21.899	16.227	1.027	87.648	2.62277	55.114	42.2632	68.4552	931.4
2012	2012-05-29	spring	C	7	10	72	96.709	93.914	42.362	17.637	24.539	16.118	1.077	87.707	2.54237	58.366	39.0916	70.9811	914.6
2012	2012-06-04	spring	C	7	11	143	96.072	93.174	43.114	19.927	23.481	18.499	1.126	86.462	2.61168	53.7807	43.6076	68.5995	1002.3
2012	2012-06-22	spring	C	7	12	642	95.338	92.716	50.232	23.743	26.843	22.123	1.318	82.798	2.62383	52.7333	44.6429	65.7549	1274.5
2012	2012-06-01	spring	C	7	13	424	95.483	93.612	44.634	20.244	24.517	18.55	1.335	85.524	2.99099	54.6444	42.3646	67.5673	964.1
2012	2012-05-23	spring	C	7	15	3	95.25	91.72	42.002	15.204	27.725	13.995	1.147	89.635	2.73082	63.8017	33.4675	75.3226	799.3
2012	2012-06-25	spring	C	7	16	285	95.032	92.205	49.896	23.346	26.454	21.924	1.299	83.393	2.60342	53.2107	44.1859	66.7168	1321.4
2012	2012-06-18	spring	C	7	17	92	95.958	94.319	43.309	20.468	23.365	19.099	1.011	85.6	2.33439	52.7396	44.926	66.7506	1207.4
2012	2012-05-23	spring	C	7	18	520	93.671	93.082	37.662	16.114	21.504	15.534	0.926	90.484	2.45871	57.2142	40.3271	74.7332	799.3
2012	2012-05-21	spring	C	7	20	53	94.89	93.736	36.142	15.055	21.17	14.055	0.878	90.549	2.42931	58.3449	39.2258	73.8504	765.4
2012	2012-06-11	spring	C	7	21	432	93.162	94.392	33.378	14.835	18.165	14.329	0.758	89.843	2.27096	55.5546	42.1745	69.5698	1102.7
2012	2012-05-30	spring	C	7	24	82	95.053	95.649	34.62	13.462	21.026	12.625	0.73	89.143	2.10861	61.115	36.7764	68.6395	931.4
2012	2012-05-29	spring	C	7	25	1	94.654	93.386	44.737	19.551	24.476	18.208	1.17	87.405	2.61528	56.2979	41.0868	71.8466	914.6
2012	2012-06-15	spring	C	7	27	313	95.117	92.989	44.995	21.649	23.422	20.099	1.183	85.453	2.62918	51.8858	45.4851	67.6697	1157.9
2012	2012-06-18	spring	C	7	28	374	95.469	93.711	45.907	22.032	24.109	20.568	1.107	84.451	2.4114	52.0073	45.5813	66.1293	1207.4
2012	2012-05-23	spring	C	7	29	416	96.526	93.867	34.92	14.719	20.561	13.663	0.81	90.554	2.31959	57.8494	39.831	72.9496	799.3
2012	2012-06-06	spring	C	7	30	153	96.535	91.755	47.88	21.828	26.164	20.204	1.414	85.194	2.95322	54.411	42.6358	69.0769	1027.1
2012	2012-05-30	spring	C	8	1	575	94.887	93.36	42.874	19.827	23.282	18.554	1.108	86.997	2.58432	53.7552	43.6605	69.6716	931.4
2012	2012-06-11	spring	C	8	2	147	94.062	92.146	51.927	23.862	27.725	22.525	1.279	84.523	2.46307	54.047	43.4899	70.1947	1102.7
2012	2012-06-11	spring	C	8	3	718	95.207	93.16	41.557	20.432	21.219	19.363	1.003	86.675	2.41355	50.8338	46.7527	67.9356	1102.7
2012	2012-06-04	spring	C	8	4	161	95.764	93.791	39.359	18.418	21.194	17.118	0.995	87.025	2.52801	53.2051	44.2669	67.0342	1002.3
2012	2012-06-06	spring	C	8	5	706	95.916	94.089	40.11	19.066	21.644	17.628	1.025	86.383	2.55547	52.4657	44.9788	66.0509	1027.1
2012	2012-05-30	spring	C	8	8	156	94.525	93.501	41.14	17.621	23.087	16.578	0.917	88.309	2.22897	57.1682	40.6028	71.5824	931.4
2012	2012-06-11	spring	C	8	9	454	96.342	93.072	44.681	20.401	24.855	18.926	1.143	85.878	2.55813	54.3408	43.1011	68.3937	1102.7
2012	2012-05-30	spring	C	8	13	418	96.574	95.709	33.95	14.101	19.97	12.998	0.761	89.142	2.24153	58.4654	39.2931	68.0177	931.4
2012	2012-06-13	spring	C	8	14	450	94.801	92.849	44.98	21.562	23.919	20.44	0.96	85.666	2.13428	52.0631	45.8026	68.1325	1130.6
2012	2012-06-22	spring	C	8	15	446	95.578	93.861	47.614	22.366	25.661	20.875	1.149	83.828	2.41316	53.0264	44.5604	66.0352	1274.5
2012	2012-05-21	spring	C	8	16	223	96.382	92.421	39.129	16.165	23.86	14.951	0.995	90.204	2.54287	58.6879	38.7692	74.9649	765.4
2012	2012-05-21	spring	C	8	17	9	95.383	93.608	40.308	16.513	23.937	15.357	0.981	89.571	2.43376	59.0329	38.5333	74.1267	765.4
2012	2012-05-30	spring	C	8	18	370	NA	NA	NA	NA	NA	NA	NA	NA	NA	NA	NA	NA	931.4
2012	2012-06-11	spring	C	8	19	293	96.054	92.162	40.79	18.382	23.076	17.206	1.031	87.457	2.52758	54.935	42.5374	69.2498	1102.7
2012	2012-05-29	spring	C	8	20	277	96.66	93.11	38.413	16.543	22.193	15.071	1.041	88.702	2.71002	56.9339	40.3561	70.5881	914.6
2012	2012-05-23	spring	C	8	21	58	96.313	92.282	40.114	17.803	22.912	16.536	1.057	89.218	2.63499	55.619	41.746	73.1216	799.3
2012	2012-05-29	spring	C	8	22	269	95.154	94.408	38.846	17.417	21.52	16.383	0.899	87.84	2.31427	55.164	42.5218	68.6969	914.6
2012	2012-06-01	spring	C	8	23	672	95.702	94.038	36.333	16.355	20.316	15.206	0.966	89.022	2.65874	54.9858	42.3554	69.785	964.1
2012	2012-05-23	spring	C	8	25	259	95.2	94.445	37.593	17.318	20.579	16.478	0.788	89.168	2.09613	53.9329	43.971	71.1861	799.3
2012	2012-05-30	spring	C	8	26	424	NA	NA	NA	NA	NA	NA	NA	NA	NA	NA	NA	NA	931.4
2012	2012-06-01	spring	C	8	27	219	95.92	93.508	42.782	18.18	24.911	16.672	1.168	86.758	2.73012	57.5055	39.7644	69.0477	964.1
2012	2012-06-08	spring	C	8	28	196	93.679	94.215	41.71	18.237	22.914	17.095	0.902	86.983	2.16255	56.2767	41.5608	68.7917	1059.8
2012	2012-05-30	spring	C	8	29	573	96.085	92.927	38.234	16.678	22.106	15.33	1.058	88.606	2.76717	56.3791	40.8537	70.1993	931.4
2012	2012-06-11	spring	C	8	30	452	95.231	94.168	39.69	18.145	22.352	17.17	0.825	87.307	2.07861	54.2832	43.6382	68.0197	1102.7
2012	2012-06-25	spring	C	9	1	702	94.911	94.153	43.302	21.203	22.632	19.853	0.989	85.138	2.28396	51.0346	46.6814	65.6783	1321.4
2012	2012-05-30	spring	C	9	2	121	94.437	93.713	37.528	15.149	21.682	14.243	0.831	89.901	2.21435	59.6328	38.1528	73.0894	931.4
2012	2012-06-18	spring	C	9	3	698	94.733	94.334	44.518	21.655	23.043	20.267	1.044	84.561	2.34512	51.3568	46.2981	65.3196	1207.4
2012	2012-06-11	spring	C	9	4	295	NA	NA	NA	NA	NA	NA	NA	NA	NA	NA	NA	NA	1102.7
2012	2012-05-23	spring	C	9	5	414	93.758	94.309	39.477	17.534	21.378	16.843	0.826	89.322	2.09236	55.5843	42.3234	72.9513	799.3
2012	2012-06-11	spring	C	9	6	674	94.955	94.048	36.901	14.863	22.458	13.736	0.856	88.883	2.31972	59.722	37.9583	69.8734	1102.7
2012	2012-06-01	spring	C	9	10	376	95.532	94.05	40.773	18.288	22.236	16.993	1.039	87.477	2.54825	55.1468	42.305	69.286	964.1
2012	2012-05-23	spring	C	9	11	579	96.028	93.097	38.185	16.282	22.598	15.075	1.033	89.208	2.70525	57.3602	39.9345	71.7376	799.3
2012	2012-05-23	spring	C	9	12	535	95.921	92.054	40.392	16.006	25.549	14.772	1.077	89.458	2.66637	60.3733	36.9603	73.9008	799.3
2012	2012-05-29	spring	C	9	13	17	96.44	93.769	38.437	16.227	22.472	14.678	1.063	88.316	2.76556	57.7829	39.4516	69.6022	914.6
2012	2012-06-15	spring	C	9	14	307	94.023	93.958	36.835	17.055	19.926	16.118	0.825	88.322	2.23972	53.6989	44.0614	68.2965	1157.9
2012	2012-05-25	spring	C	9	16	64	93.885	92.088	41.054	17.837	23.249	16.611	1.143	88.825	2.78414	56.5523	40.6635	72.7798	839.3
2012	2012-05-25	spring	C	9	18	66	95.425	94.237	35.948	15.572	20.545	14.536	0.891	90.185	2.47858	56.6819	40.8395	72.6967	839.3
2012	2012-06-20	spring	C	9	18	279	94.839	93.586	42.525	19.92	23.146	18.678	1.018	86.328	2.39389	53.157	44.4491	67.8495	1239.9
2012	2012-05-23	spring	C	9	19	561	95.597	93.988	37.213	16.1	21.462	14.978	0.908	89.602	2.44001	56.7355	40.8244	72.0582	799.3
2012	2012-05-25	spring	C	9	20	569	96.684	92.228	37.047	16.834	21.24	15.401	1.048	88.764	2.82884	54.5604	42.6107	69.671	839.3
2012	2012-06-18	spring	C	9	21	680	95.167	94.907	40.442	19.246	21.392	18.096	0.86	86.309	2.1265	52.4109	45.4626	66.1466	1207.4
2012	2012-05-23	spring	C	9	22	512	96.715	92.618	37.097	16.004	22.086	14.735	1.007	90.347	2.71451	56.859	40.4264	73.979	799.3
2012	2012-06-18	spring	C	9	23	123	94.929	94.028	41.156	18.121	23.202	16.922	0.957	87.584	2.3253	55.97	41.7047	69.8319	1207.4
2012	2012-05-25	spring	C	9	26	235	96.77	94.114	37.357	16.288	21.581	14.812	1.02	87.882	2.73041	56.3991	40.8705	67.5616	839.3
2012	2012-06-25	spring	C	9	27	301	93.752	94.585	38.057	17.891	20.272	16.905	0.807	87.224	2.1205	52.9889	44.8906	66.4293	1321.4
2012	2012-05-25	spring	C	9	30	565	95.994	91.288	42.553	18.188	25.477	16.584	1.261	88.283	2.96336	57.258	39.7786	72.4649	839.3
2012	2012-06-04	spring	C	10	1	368	NA	NA	NA	NA	NA	NA	NA	NA	NA	NA	NA	NA	1002.3
2012	2012-06-11	spring	C	10	2	287	95.406	94.167	42.256	19.543	23.196	18.17	1.031	86.125	2.43989	53.7509	43.8092	67.1644	1102.7
2012	2012-06-20	spring	C	10	4	99	96.604	94.508	39.656	17.764	22.132	16.455	0.926	87.126	2.33508	55.2048	42.4602	67.5358	1239.9
2012	2012-06-13	spring	C	10	5	125	93.777	92.847	41.889	18.515	23.969	17.463	0.981	87.395	2.3419	55.7999	41.8582	69.9086	1130.6
2012	2012-05-23	spring	C	10	6	526	95.82	92.062	41.206	16.222	25.857	15.028	1.122	89.872	2.7229	60.6319	36.6451	75.4211	799.3
2012	2012-06-01	spring	C	10	7	686	95.821	94.85	39.884	18.267	21.499	16.945	1.021	87.251	2.55992	54.1997	43.2404	68.0348	964.1
2012	2012-06-15	spring	C	10	8	90	95.617	93.573	42.072	19.693	22.701	18.228	1.062	85.972	2.52424	53.1921	44.2836	66.6572	1157.9
2012	2012-06-22	spring	C	10	9	426	94.176	94.088	40.441	17.891	22.871	16.756	0.912	87.168	2.25514	55.7602	41.9846	68.2698	1274.5
2012	2012-06-15	spring	C	10	10	84	94.949	93.664	45.354	20.251	25.561	18.99	1.007	85.672	2.22031	55.349	42.4307	68.4085	1157.9
2012	2012-06-15	spring	C	10	12	438	95.265	94.109	41.347	18.823	23.076	17.458	0.937	86.751	2.26619	54.4755	43.2583	67.9566	1157.9
2012	2012-05-23	spring	C	10	13	194	NA	NA	NA	NA	NA	NA	NA	NA	NA	NA	NA	NA	799.3
2012	2012-06-04	spring	C	10	14	442	NA	NA	NA	NA	NA	NA	NA	NA	NA	NA	NA	NA	1002.3
2012	2012-05-25	spring	C	10	16	241	96.457	93.941	38.52	16.935	22.095	15.343	1.044	88.524	2.71028	56.0358	41.2539	70.2077	839.3
2012	2012-05-30	spring	C	10	17	704	93.809	94.045	37.52	17.237	20.121	16.341	0.878	88.857	2.34009	54.0592	43.6007	70.3012	931.4
2012	2012-06-22	spring	C	10	18	86	95.109	93.862	40.3	18.981	21.619	17.946	0.881	86.851	2.1861	52.9007	44.9132	67.3722	1274.5
2012	2012-06-13	spring	C	10	19	254	94.066	94.012	37.571	17.213	21.122	16.081	0.97	87.281	2.58178	54.1854	43.2328	66.1468	1130.6
2012	2012-05-23	spring	C	10	21	640	96.49	90.778	43.077	17.352	26.754	15.747	1.333	89.925	3.09446	59.7186	37.1869	76.6116	799.3
2012	2012-05-21	spring	C	10	22	167	95.414	93.981	35.608	13.838	22.087	12.669	0.925	90.941	2.59773	61.1379	36.2643	74.5591	765.4
2012	2012-06-06	spring	C	10	23	712	95.708	93.274	44.746	21.924	23.298	20.467	1.172	85.47	2.61923	51.0034	46.3773	67.5278	1027.1
2012	2012-06-27	spring	C	10	24	127	96.15	93.886	49.839	23.862	26.062	22.076	1.234	83.096	2.47597	52.1218	45.4022	66.0828	1359.3
2012	2012-06-13	spring	C	10	25	289	94.24	93.318	44.72	21.741	22.959	20.551	0.99	85.494	2.21377	51.3842	46.4021	67.5626	1130.6
2012	2012-06-08	spring	C	10	26	460	94.591	93.103	47.428	22.656	24.336	21.236	1.163	85.14	2.45214	52.2307	45.3171	68.6683	1059.8
2012	2012-05-29	spring	C	10	28	537	95.399	92.103	42.636	17.377	25.67	15.952	1.22	88.552	2.86143	59.2434	37.8952	73.1495	914.6
2012	2012-06-13	spring	C	10	29	62	94.144	92.482	42.647	19.032	24.027	18.157	0.907	87.405	2.12676	55.3732	42.5001	70.4669	1130.6
2012	2012-05-16	spring	C	11	1	552	92.849	92.348	44.432	20.305	24.48	19.067	1.185	88.782	2.667	54.301	43.032	74.7524	699.9
2012	2012-06-13	spring	C	11	2	213	93.138	92.718	43.296	20.356	23.293	19.321	0.943	86.492	2.17803	52.9841	44.8379	68.8008	1130.6
2012	2012-05-23	spring	C	11	3	544	93.432	93.85	36.323	14.939	21.699	14.147	0.87	90.448	2.39518	58.8718	38.733	73.7026	799.3
2012	2012-05-30	spring	C	11	4	439	95.435	94.479	39.072	17.328	21.519	16.106	0.887	88.288	2.27017	55.6511	42.0787	70.0246	931.4
2012	2012-06-11	spring	C	11	5	691	94.302	93.834	43.209	20.395	23.144	19.108	1.045	85.46	2.41848	52.7992	44.7823	66.3496	1102.7
2012	2012-05-30	spring	C	11	6	447	95.378	94.541	38.232	17.083	21.384	15.985	0.897	88.095	2.3462	55.3175	42.3363	68.8612	931.4
2012	2012-05-30	spring	C	11	8	152	95.283	94.333	36.192	15.728	20.41	14.747	0.817	89.459	2.2574	56.5429	41.1997	70.8748	931.4
2012	2012-06-25	spring	C	11	9	148	94.982	93.985	44.497	19.56	24.778	18.178	1.123	85.859	2.52377	56.042	41.4343	68.2203	1321.4
2012	2012-06-22	spring	C	11	11	114	95.407	93.954	40.684	16.919	24.087	15.626	0.963	87.481	2.36702	58.4136	39.2193	69.2287	1274.5
2012	2012-05-21	spring	C	11	12	609	NA	NA	NA	NA	NA	NA	NA	NA	NA	NA	NA	NA	765.4
2012	2012-06-01	spring	C	11	16	83	95.729	93.961	40.4	17.753	22.969	16.492	0.966	87.897	2.39109	56.0569	41.552	70.0421	964.1
2012	2012-06-22	spring	C	11	19	98	94.113	93.287	42.953	18.537	24.686	17.419	0.962	87.203	2.23966	56.8435	40.9168	70.207	1274.5
2012	2012-05-25	spring	C	11	20	529	95.011	89.942	45.825	17.304	29.763	15.992	1.449	89.268	3.16203	62.239	34.599	76.5805	839.3
2012	2012-05-23	spring	C	11	21	417	95.396	92.787	43.326	20.027	23.363	18.972	1.008	87.942	2.32655	53.776	43.8974	72.1691	799.3
2012	2012-05-25	spring	C	11	22	517	94.386	92.66	45.246	20.199	25.137	18.743	1.158	87.392	2.55934	55.3574	42.0833	72.1346	839.3
2012	2012-05-23	spring	C	11	23	247	94.836	93.235	40.905	17.265	24.363	16.071	1.031	88.353	2.52047	57.7924	39.6871	71.5267	799.3
2012	2012-05-30	spring	C	11	24	673	95.161	93.822	40.04	18.068	21.839	16.976	0.97	88.41	2.42258	54.8751	42.7023	71.0539	931.4
2012	2012-06-06	spring	C	11	25	116	96.051	93.374	41.788	18.06	24.343	16.742	1.011	86.831	2.41935	56.7819	40.7988	68.4862	1027.1
2012	2012-06-06	spring	C	11	26	721	96.078	93.765	39.633	18.333	21.781	17.142	0.981	86.801	2.47521	53.7431	43.7817	66.6969	1027.1
2012	2012-06-11	spring	C	11	27	685	95.862	94.112	37.109	16.897	21.173	15.863	0.813	87.165	2.19084	54.4666	43.3426	65.4127	1102.7
2012	2012-06-22	spring	C	11	28	93	94.777	94.511	41.978	18.408	23.813	17.261	0.913	86.59	2.17495	56.1485	41.6766	68.0547	1274.5
2012	2012-05-18	spring	C	11	29	43	92.675	93.707	42.339	17.861	24.803	16.605	1.07	89.252	2.52722	57.8143	39.6585	74.6144	720.2
2012	2012-05-21	spring	C	11	30	558	93.895	92.019	43.876	20.101	24.147	18.856	1.121	88.034	2.55493	54.1868	43.2583	72.7277	765.4
2012	2012-06-04	spring	C	12	1	377	95.603	93.221	44.964	21.608	23.79	20.018	1.218	85.596	2.70883	51.9438	45.3474	67.9655	1002.3
2012	2012-06-18	spring	C	12	2	679	95.803	95.76	37.16	16.892	20.506	15.803	0.815	87.067	2.19322	54.5425	43.2643	65.1964	1207.4
2012	2012-06-20	spring	C	12	3	296	95.83	92.966	47.676	22.668	25.395	21.117	1.136	84.377	2.38275	52.4541	45.1632	67.2309	1239.9
2012	2012-05-29	spring	C	12	5	531	94.269	93.623	39.662	17.686	21.929	16.684	0.932	88.306	2.34986	55.4082	42.2419	70.5159	914.6
2012	2012-06-08	spring	C	12	8	110	94.716	94.339	37.747	16.895	21.062	15.853	0.879	88.512	2.32866	55.2415	42.4299	69.5658	1059.8
2012	2012-06-11	spring	C	12	9	144	95.366	93.325	42.979	19.426	23.824	18.152	1.089	87.43	2.5338	54.8012	42.665	70.7532	1102.7
2012	2012-05-16	spring	C	12	10	415	91.877	93.487	43.101	19.465	23.85	18.552	0.988	89.658	2.29229	54.8386	42.8691	76.0052	699.9
2012	2012-06-08	spring	C	12	11	218	94.997	94.272	39.402	18.255	21.298	17.101	0.953	87.592	2.41866	53.6699	43.9115	68.5092	1059.8
2012	2012-06-13	spring	C	12	13	280	94.651	92.04	41.919	16.977	25.632	15.722	1.071	87.752	2.55493	59.5005	37.9446	70.7817	1130.6
2012	2012-06-25	spring	C	12	14	77	94.976	93.686	41.323	18.666	22.824	17.335	1.057	86.743	2.5579	54.829	42.6131	67.9186	1321.4
2012	2012-06-20	spring	C	12	15	134	96.12	93.865	43.89	19.061	25.386	17.612	1.066	85.72	2.4288	56.571	41.0002	67.4641	1239.9
2012	2012-06-20	spring	C	12	16	298	95.871	94.238	42.147	19.296	23.511	17.799	1.033	85.097	2.45095	54.2174	43.3317	64.6404	1239.9
2012	2012-05-23	spring	C	12	17	538	95.194	91.7	42.982	16.754	27.606	15.479	1.251	89.87	2.91052	61.0209	36.0686	76.432	799.3
2012	2012-06-06	spring	C	12	18	132	96.157	93.253	46.372	21.053	25.628	19.333	1.301	84.972	2.80557	54.5998	42.5947	67.5925	1027.1
2012	2012-05-29	spring	C	12	19	681	95.396	93.648	44.665	20.728	23.845	19.296	1.229	86.236	2.7516	53.5923	43.6561	69.1839	914.6
2012	2012-05-25	spring	C	12	20	504	95.409	93.209	41.291	19.224	22.241	17.981	1.124	88.465	2.72214	53.4426	43.8352	72.0641	839.3
2012	2012-06-01	spring	C	12	21	155	95.982	92.888	42.201	18.878	24.053	17.393	1.175	87.317	2.78429	55.2665	41.9492	69.9462	964.1
2012	2012-06-01	spring	C	12	22	582	95.864	93.008	45.066	19.387	26.128	17.877	1.217	86.785	2.70048	56.9809	40.3186	70.6763	964.1
2012	2012-05-21	spring	C	12	24	586	96.716	92.372	40.037	16.538	24.825	15.219	1.083	89.657	2.705	58.6932	38.6018	74.1664	765.4
2012	2012-06-11	spring	C	12	25	290	95.075	94.044	40.848	18.394	22.905	17.128	1.062	86.677	2.59988	54.9696	42.4305	67.384	1102.7
2012	2012-06-18	spring	C	12	27	693	95.593	93.936	41.56	19.169	23.07	17.757	1.02	85.428	2.45428	53.8763	43.6694	64.9374	1207.4
2012	2012-05-21	spring	C	12	30	566	96.045	92.96	37.97	16.746	22.103	15.564	0.965	89.307	2.54148	55.8968	41.5618	71.8383	765.4
2012	2012-05-23	spring	C	13	1	568	95.289	92.449	43.01	19.469	24.018	18.281	1.096	88.344	2.54824	54.7338	42.718	72.8993	799.3
2012	2012-05-25	spring	C	13	2	584	94.705	93.208	37.594	16.343	21.837	15.092	1.046	90.195	2.78236	56.5276	40.69	73.9187	839.3
2012	2012-06-04	spring	C	13	3	226	NA	NA	NA	NA	NA	NA	NA	NA	NA	NA	NA	NA	1002.3
2012	2012-05-29	spring	C	13	4	272	96.652	93.71	37.951	16.894	21.395	15.446	1.011	88.589	2.66396	55.4847	41.8513	69.9323	914.6
2012	2012-06-27	spring	C	13	5	52	95.855	93.505	42.768	18.336	25.406	16.68	1.186	85.793	2.7731	57.1268	40.1001	66.7812	1359.3
2012	2012-06-27	spring	C	13	6	106	95.816	93.526	46.057	20.761	25.998	19.088	1.259	84.222	2.73357	54.9232	42.3432	65.7424	1359.3
2012	2012-05-29	spring	C	13	7	431	95.764	93.979	41.432	18.251	23.456	16.833	1.145	86.998	2.76356	55.9495	41.2869	68.6185	914.6
2012	2012-06-06	spring	C	13	10	727	95.029	93.335	44.577	20.536	24.794	19.27	1.155	85.999	2.59102	53.9314	43.4776	68.5914	1027.1
2012	2012-06-01	spring	C	13	11	663	95.349	93.874	43.828	20.436	23.474	18.809	1.294	86.388	2.95245	53.3723	43.6753	68.9422	964.1
2012	2012-06-20	spring	C	13	13	711	95.801	94.726	39.951	18.676	21.754	17.211	0.995	86.132	2.49055	53.2527	44.2567	65.2875	1239.9
2012	2012-06-08	spring	C	13	14	180	94.912	91.437	49.917	21.527	28.574	19.983	1.324	85.502	2.6524	56.8744	40.4732	70.9558	1059.8
2012	2012-05-25	spring	C	13	15	18	95.148	93.63	39.236	15.396	23.463	14.151	0.984	89.572	2.5079	60.7605	36.7316	73.4224	839.3
2012	2012-06-27	spring	C	13	16	661	96.419	92.954	45.708	20.401	26.156	18.673	1.242	85.032	2.71725	55.3667	41.9161	67.253	1359.3
2012	2012-05-25	spring	C	13	18	322	95.641	93.356	43.051	19.988	23.568	18.549	1.141	87.113	2.65034	53.5713	43.7783	70.0657	839.3
2012	2012-06-06	spring	C	13	19	79	95.692	93.68	43.799	20.318	23.928	18.988	1.099	86.475	2.50919	53.6108	43.88	69.1203	1027.1
2012	2012-06-01	spring	C	13	20	237	96.092	94.274	45.608	20.571	25.529	18.776	1.315	85.27	2.88327	54.8961	42.2207	67.703	964.1
2012	2012-06-04	spring	C	13	21	513	96.213	92.427	45.502	21.375	24.772	19.649	1.346	85.624	2.95811	53.024	44.0178	68.4058	1002.3
2012	2012-06-04	spring	C	13	22	310	95.154	93.664	42.227	20.834	22.026	19.422	1.17	85.575	2.77074	50.6619	46.5674	65.8394	1002.3
2012	2012-06-18	spring	C	13	23	88	96.236	93.999	43.873	19.44	25.282	17.918	1.11	85.364	2.53003	55.6903	41.7797	66.6401	1207.4
2012	2012-06-06	spring	C	13	24	379	96.091	93.263	48.857	22.805	26.495	21.117	1.404	83.878	2.87369	53.323	43.8033	67.0017	1027.1
2012	2012-05-30	spring	C	13	25	461	95.138	92.944	47.891	22.231	24.961	20.791	1.232	85.622	2.57251	53.58	43.8475	69.9777	931.4
2012	2012-06-13	spring	C	13	26	622	93.415	91.79	54.259	26.359	27.866	24.741	1.299	82.236	2.39407	51.42	46.1859	67.2607	1130.6
2012	2012-06-13	spring	C	13	27	457	95.138	94.4	40.034	18.197	21.956	17.056	0.872	87.255	2.17815	54.5461	43.2757	68.1646	1130.6
2012	2012-06-04	spring	C	13	28	158	NA	NA	NA	NA	NA	NA	NA	NA	NA	NA	NA	NA	1002.3
2012	2012-06-25	spring	C	13	29	750	NA	NA	NA	NA	NA	NA	NA	NA	NA	NA	NA	NA	1321.4
2012	2012-05-25	spring	C	13	30	602	95.394	92.834	37.623	16.815	21.351	15.672	0.938	90.108	2.49316	55.3066	42.2002	73.7076	839.3
2012	2012-06-04	spring	C	14	1	580	NA	NA	NA	NA	NA	NA	NA	NA	NA	NA	NA	NA	1002.3
2012	2012-06-15	spring	C	14	2	69	95.612	94.707	37.482	16.917	21.253	15.557	0.909	87.971	2.42516	54.8663	42.7085	67.9073	1157.9
2012	2012-06-04	spring	C	14	3	157	95.457	91.074	50.873	23.103	28.245	21.537	1.459	84.331	2.86793	54.5869	42.5452	69.1998	1002.3
2012	2012-06-01	spring	C	14	4	325	95.409	93.701	51.326	24.011	26.82	22.165	1.481	82.867	2.88548	53.2186	43.8959	66.6193	964.1
2012	2012-06-01	spring	C	14	5	172	95.793	93.877	41.861	18.048	24.017	16.45	1.221	87.163	2.9168	56.8859	40.1973	69.3342	964.1
2012	2012-06-18	spring	C	14	6	230	95.426	93.495	43.079	19.324	24.453	17.951	1.085	86.26	2.51863	55.1429	42.3385	68.1051	1207.4
2012	2012-05-29	spring	C	14	7	523	96.694	94.03	36.949	14.927	22.732	13.55	1.007	88.96	2.72538	59.6011	37.6736	70.121	914.6
2012	2012-06-15	spring	C	14	8	73	95.417	93.359	46.721	22.138	24.923	20.82	1.084	85.257	2.32016	52.6166	45.0632	68.4446	1157.9
2012	2012-05-25	spring	C	14	10	268	96.253	94.322	37.761	17.231	20.969	15.92	0.985	88.485	2.60851	54.3683	43.0232	69.5056	839.3
2012	2012-05-21	spring	C	14	11	316	96.448	91.564	39.235	15.591	24.885	14.306	1.121	89.846	2.85714	60.2625	36.8803	74.12	765.4
2012	2012-05-23	spring	C	14	12	320	95.512	92.76	46.828	20.163	27.139	18.561	1.286	86.548	2.74622	56.9424	40.3114	71.2736	799.3
2012	2012-06-18	spring	C	14	15	695	94.899	94.018	45.483	21.942	24.007	20.557	1.116	85.067	2.45366	51.7578	45.7885	67.168	1207.4
2012	2012-06-04	spring	C	14	16	10	96.58	95.127	41.327	19.086	22.646	17.512	1.096	85.795	2.65202	53.8171	43.5309	65.6278	1002.3
2012	2012-06-01	spring	C	14	18	437	96.138	93.618	43.164	19.76	23.299	18.243	1.156	86.552	2.67816	54.2211	43.1007	68.8444	964.1
2012	2012-05-21	spring	C	14	19	550	96.807	92.941	37.88	15.986	22.629	14.448	1.019	89.395	2.69007	57.7983	39.5116	72.0037	765.4
2012	2012-05-30	spring	C	14	21	594	95.959	93.81	39.595	18.718	19.906	17.468	0.954	88.244	2.4094	52.7264	44.8643	70.3094	931.4
2012	2012-06-04	spring	C	14	23	150	95.544	92.531	43.44	20.298	23.996	18.931	1.14	86.425	2.62431	53.2735	44.1022	68.75	1002.3
2012	2012-05-30	spring	C	14	24	709	95.539	94.624	35.787	15.86	19.921	14.692	0.998	88.439	2.78872	55.6822	41.529	67.695	931.4
2012	2012-06-08	spring	C	14	25	159	95.472	93.617	42.4	19.179	23.361	17.795	0.995	87.052	2.3467	54.7665	42.8868	69.4623	1059.8
2012	2012-06-29	spring	C	14	26	327	92.879	91.067	39.373	15.395	24.627	14.299	1.025	89.807	2.60331	60.8996	36.4971	74.1117	1402.3
2012	2012-06-06	spring	C	14	28	717	94.876	93.721	40.288	19.307	21.325	18.139	1.049	86.875	2.60375	52.0775	45.3187	67.4221	1027.1
2012	2012-06-06	spring	C	14	30	260	95.068	92.266	43.033	20.628	22.903	19.338	1.152	86.705	2.67702	52.0647	45.2583	69.1051	1027.1
2012	2012-05-23	spring	C	15	1	540	96.299	92.328	38.706	15.232	24.677	13.961	1.024	90.627	2.64558	60.6469	36.7075	75.7841	799.3
2012	2012-06-18	spring	C	15	5	61	94.594	94.216	40.083	18.021	21.694	16.868	0.938	86.789	2.34014	55.0408	42.6191	67.0409	1207.4
2012	2012-06-08	spring	C	15	6	443	95.168	92.95	43.066	20.705	22.152	19.467	1.028	87.037	2.38703	51.9226	45.6903	69.8997	1059.8
2012	2012-06-08	spring	C	15	7	304	95.149	94.41	38.702	17.382	21.248	16.251	0.911	87.894	2.35388	55.0876	42.5585	68.72	1059.8
2012	2012-06-11	spring	C	15	8	284	96.354	92.571	41.81	19.321	22.82	18.029	1.06	86.533	2.53528	53.7886	43.6762	67.79	1102.7
2012	2012-06-15	spring	C	15	9	687	95.319	94.841	37.221	17.108	20.434	16.095	0.747	87.88	2.00693	54.0367	43.9564	67.4377	1157.9
2012	2012-05-30	spring	C	15	11	435	96.277	94.067	42.757	20.108	22.129	18.729	1.094	86.395	2.55865	52.9714	44.4699	68.1806	931.4
2012	2012-06-22	spring	C	15	12	122	94.503	94.412	36.929	15.078	21.568	14.136	0.764	89.561	2.06883	59.1703	38.7609	71.7322	1274.5
2012	2012-06-11	spring	C	15	14	455	96.323	93.022	45.874	21.346	24.841	19.973	1.115	85.675	2.43057	53.4682	44.1012	68.7732	1102.7
2012	2012-05-29	spring	C	15	15	312	95.609	93.14	43.071	19.226	23.626	17.954	1.108	87.342	2.5725	55.3621	42.0654	70.6113	914.6
2012	2012-05-23	spring	C	15	20	598	96.309	93.361	36.479	16.138	20.453	14.99	0.847	90.371	2.32188	55.7608	41.9173	73.604	799.3
2012	2012-05-29	spring	C	15	21	697	94.302	93.993	39.912	18.734	20.901	17.589	1.059	87.814	2.65334	53.0617	44.2849	69.4678	914.6
2012	2012-05-29	spring	C	15	23	270	95.769	91.37	46.776	21.212	25.33	19.491	1.415	86.718	3.02506	54.652	42.323	71.6051	914.6
2012	2012-06-04	spring	C	15	25	453	96.394	94.611	37.385	18.149	19.768	16.937	0.856	87.617	2.28969	51.4538	46.2565	66.8771	1002.3
2012	2012-05-23	spring	C	15	26	521	96.269	92.723	43.361	20.162	23.975	18.69	1.168	87.57	2.69366	53.502	43.8043	71.3337	799.3
2012	2012-05-23	spring	C	15	27	63	95.797	91.004	45.046	19.031	26.569	17.461	1.352	88.579	3.00138	57.7521	39.2465	74.6459	799.3
2012	2012-06-04	spring	C	15	29	198	NA	NA	NA	NA	NA	NA	NA	NA	NA	NA	NA	NA	1002.3
2012	2012-06-01	spring	C	15	30	211	96.138	94.097	37.968	16.503	22.078	15.231	0.905	88.684	2.38359	56.5345	41.082	70.196	964.1
2012	2012-05-25	spring	C	16	1	511	93.147	93.602	35.98	15.603	20.816	14.677	0.909	90.516	2.5264	56.6342	40.8394	73.6409	839.3
2012	2012-05-29	spring	C	16	2	381	96.065	92.938	41.986	18.98	22.906	17.672	1.117	87.829	2.66041	54.7945	42.5451	71.0118	914.6
2012	2012-06-20	spring	C	16	5	308	96.005	94.812	38.007	16.763	21.831	15.436	0.943	87.373	2.48112	55.895	41.6239	66.7772	1239.9
2012	2012-05-25	spring	C	16	6	253	96.756	94.064	36.785	16.653	21.149	15.339	0.903	89.255	2.4548	54.7288	42.8164	70.7897	839.3
2012	2012-05-21	spring	C	16	7	527	95.232	94.102	40.585	18.114	22.759	17.119	0.932	89.211	2.29641	55.3677	42.3358	73.4163	765.4
2012	2012-06-11	spring	C	16	8	91	95.833	94.333	35.615	14.87	21.317	13.798	0.811	88.458	2.27713	58.2479	39.4749	67.5923	1102.7
2012	2012-05-23	spring	C	16	9	8	93.657	91.393	41.478	15.036	27.17	13.876	1.263	90.924	3.04499	63.7495	33.2056	78.1185	799.3
2012	2012-06-11	spring	C	16	10	202	96.096	92.25	48.109	22.588	26.347	20.952	1.254	84.424	2.60658	53.0483	44.3451	67.6235	1102.7
2012	2012-06-08	spring	C	16	11	369	96.48	94.304	43.055	19.509	23.446	17.836	1.151	85.251	2.67332	54.6882	42.6385	65.7438	1059.8
2012	2012-05-30	spring	C	16	12	329	96.371	93.956	39.736	16.87	22.913	15.58	1.043	87.817	2.62482	57.5448	39.8304	69.3401	931.4
2012	2012-05-23	spring	C	16	13	572	95.931	92.428	40.177	15.595	25.349	14.236	1.159	89.93	2.88474	61.1843	35.931	74.9359	799.3
2012	2012-06-06	spring	C	16	14	208	NA	NA	NA	NA	NA	NA	NA	NA	NA	NA	NA	NA	1027.1
2012	2012-05-25	spring	C	16	18	274	96.706	93.618	35.276	14.436	21.083	13.065	0.927	90.327	2.62785	59.077	38.2952	72.5791	839.3
2012	2012-05-30	spring	C	16	19	220	96.419	93.626	42.681	18.836	23.757	17.274	1.218	87.092	2.85373	55.868	41.2783	69.757	931.4
2012	2012-05-30	spring	C	16	20	449	95.834	93.77	43.24	19.612	22.966	18.25	1.15	86.719	2.65957	54.6438	42.6966	69.2854	931.4
2012	2012-05-21	spring	C	16	21	554	96.417	92.955	42.188	19.624	23.026	18.291	1.082	87.758	2.56471	53.4844	43.9509	70.9823	765.4
2012	2012-05-25	spring	C	16	22	570	96.305	90.277	45.028	19.623	26.446	18.185	1.35	88.679	2.99813	56.4204	40.5814	74.8579	839.3
2012	2012-05-30	spring	C	16	23	701	95.522	93.235	37.983	15.902	22.299	14.758	1.082	88.879	2.84864	58.1339	39.0175	70.7211	931.4
2012	2012-06-22	spring	C	16	25	286	94.414	93.091	44.417	21.102	23.615	19.922	1.035	85.479	2.33019	52.4912	45.1786	67.3076	1274.5
2012	2012-06-01	spring	C	16	26	182	96.058	93.243	45.155	20.048	25.371	18.418	1.293	86.349	2.86347	55.6018	41.5347	69.7686	964.1
2012	2012-05-25	spring	C	16	27	578	97.097	93.299	36.88	16.078	22.181	14.573	1.002	88.984	2.71692	56.4046	40.8785	70.1302	839.3
2012	2012-06-27	spring	C	16	28	278	95.046	94.723	45.398	21.308	24.307	19.841	1.019	84.672	2.24459	53.064	44.6914	66.2364	1359.3
2012	2012-05-30	spring	C	16	29	124	95.061	93.403	40.31	18.087	22.103	17.125	1.012	88.375	2.51054	55.1302	42.3592	71.161	931.4
2012	2012-05-21	spring	C	17	1	234	95.926	93.446	41.815	17.618	24.617	16.51	1.021	88.906	2.44171	57.8668	39.6915	73.4689	765.4
2012	2012-05-21	spring	C	17	2	560	96.087	92.566	38.572	16.483	22.497	15.045	1.078	89.937	2.79477	57.2669	39.9383	73.9111	765.4
2012	2012-05-21	spring	C	17	3	22	94.856	91.991	40.703	16.649	24.871	15.687	1.094	90.921	2.68776	59.0964	38.2159	77.6945	765.4
2012	2012-05-29	spring	C	17	4	257	95.337	94.249	44.473	19.431	24.147	17.878	1.24	85.363	2.78821	56.3083	40.9035	67.0879	914.6
2012	2012-06-13	spring	C	17	5	49	95.183	93.985	40.221	17.86	22.977	16.775	0.933	87.37	2.31968	55.5953	42.085	68.5985	1130.6
2012	2012-05-21	spring	C	17	6	556	96.403	92.056	40.694	16.648	24.922	15.114	1.232	89.555	3.02747	59.0898	37.8827	74.3328	765.4
2012	2012-06-04	spring	C	17	9	643	NA	NA	NA	NA	NA	NA	NA	NA	NA	NA	NA	NA	1002.3
2012	2012-06-29	spring	C	17	11	627	96.1	94.383	40.361	17.873	22.817	16.626	0.898	87.174	2.22492	55.7172	42.0579	68.2218	1402.3
2012	2012-06-04	spring	C	17	13	427	96.325	93.228	43.403	20.646	23.224	19.164	1.195	86.049	2.75327	52.4319	44.8149	67.8571	1002.3
2012	2012-06-01	spring	C	17	14	715	95.96	93.502	44.856	21.313	23.299	19.814	1.222	85.73	2.72427	52.4857	44.79	68.1871	964.1
2012	2012-06-13	spring	C	17	16	187	93.516	91.395	51.723	24.89	27.094	23.315	1.387	83.565	2.68159	51.8783	45.4401	68.225	1130.6
2012	2012-06-13	spring	C	17	17	433	95.553	94.318	41.925	19.867	22.575	18.706	0.92	86.735	2.19439	52.613	45.1926	68.3602	1130.6
2012	2012-05-30	spring	C	17	18	677	95.429	93.36	40.433	17.651	22.551	16.351	1.161	88.051	2.87142	56.3451	40.7835	70.4474	931.4
2012	2012-05-29	spring	C	17	19	251	96.384	93.392	38.888	16.779	22.465	15.543	1.027	88.615	2.64092	56.853	40.5061	70.7236	914.6
2012	2012-05-29	spring	C	17	20	742	95.485	93.982	40.978	18.593	22.521	17.239	1.134	87.555	2.76734	54.6269	42.6058	69.63	914.6
2012	2012-06-06	spring	C	17	21	429	95.371	94.307	38.567	17.977	20.762	16.829	0.963	87.773	2.49695	53.3876	44.1154	68.2967	1027.1
2012	2012-06-18	spring	C	17	24	128	94.978	93.559	45.743	20.958	24.684	19.575	1.075	85.165	2.35009	54.1832	43.4668	67.5688	1207.4
2012	2012-06-13	spring	C	17	25	425	95.6	92.796	43.028	19.565	24.013	18.281	1.145	86.391	2.66106	54.5296	42.8093	68.3718	1130.6
2012	2012-06-06	spring	C	17	26	421	95.43	93.96	38.272	17.769	20.998	16.555	0.965	88.092	2.52143	53.5718	43.9068	68.8859	1027.1
2012	2012-06-08	spring	C	17	28	112	95.253	92.35	47.416	21.319	25.65	20.247	1.099	85.885	2.31778	55.0384	42.6438	70.2316	1059.8
2012	2012-06-25	spring	C	17	29	67	94.57	91.585	51.611	24.566	27.127	23.303	1.252	84.34	2.42584	52.4016	45.1725	69.6576	1321.4
2012	2012-06-08	spring	C	17	30	54	94.757	93.499	40.886	18.258	22.733	17.18	1.007	87.953	2.46295	55.3441	42.1929	70.5351	1059.8
2012	2012-05-23	spring	C	18	1	14	96.937	92.449	43.422	19.242	24.288	17.451	1.277	88.122	2.94091	55.6861	41.373	72.6452	799.3
2012	2012-05-23	spring	C	18	3	588	95.435	94.895	36.163	16.057	20.138	15.229	0.77	89.93	2.12925	55.5983	42.2725	72.1539	799.3
2012	2012-05-29	spring	C	18	4	576	95.315	93.341	39.783	17.666	22.106	16.558	1.016	88.663	2.55385	55.5941	41.852	71.5029	914.6
2012	2012-06-13	spring	C	18	5	263	95.224	92.925	46.704	22.539	24.681	21.114	1.192	85.044	2.55224	51.7408	45.707	67.977	1130.6
2012	2012-05-30	spring	C	18	8	719	95.468	94.621	33.746	13.604	20.237	12.693	0.804	90.703	2.3825	59.6871	37.9304	72.4501	931.4
2012	2012-05-30	spring	C	18	10	675	95.083	93.165	42.703	19.911	22.133	18.704	1.204	87.116	2.81947	53.3733	43.8072	69.8288	931.4
2012	2012-06-25	spring	C	18	12	96	95.453	94.142	40.89	17.505	23.519	16.315	0.987	86.681	2.41379	57.19	40.3962	67.4272	1321.4
2012	2012-05-30	spring	C	18	13	703	95.38	93.368	45.013	19.803	24.443	18.438	1.263	86.719	2.80586	56.006	41.1881	70.4952	931.4
2012	2012-06-04	spring	C	18	14	667	95.225	92.728	44.576	21.079	23.833	19.744	1.222	86.212	2.74139	52.7122	44.5464	69.0686	1002.3
2012	2012-05-25	spring	C	18	17	508	95.416	91.074	41.503	17.531	24.153	16.229	1.181	90.136	2.84558	57.7597	39.3947	76.233	839.3
2012	2012-06-15	spring	C	18	18	294	95.405	93.864	36.275	16.736	19.942	15.631	0.931	87.901	2.56651	53.8635	43.57	66.6465	1157.9
2012	2012-05-29	spring	C	18	19	2	95.914	92.942	43.681	18.494	24.696	16.944	1.298	87.32	2.97154	57.6612	39.3672	70.9714	914.6
2012	2012-06-27	spring	C	18	21	758	95.66	94.282	42.399	19.271	23.239	17.739	1.111	85.532	2.62034	54.5485	42.8312	65.8766	1359.3
2012	2012-06-18	spring	C	18	22	306	96.388	94.207	37.074	17.051	20.648	15.688	0.95	87.135	2.56244	54.0082	43.4294	65.2991	1207.4
2012	2012-05-29	spring	C	18	23	669	95.949	93.379	42.2	18.881	22.952	17.5	1.167	87.331	2.7654	55.2583	41.9763	69.9787	914.6
2012	2012-06-13	spring	C	18	25	282	94.781	94.311	40.025	18.003	22.057	16.888	0.943	86.428	2.35603	55.0206	42.6234	66.0912	1130.6
2012	2012-06-18	spring	C	18	26	641	96.195	93.32	44.144	20.502	24.086	18.96	1.112	85.494	2.51903	53.5565	43.9244	67.1394	1207.4
2012	2012-05-30	spring	C	18	27	216	95.843	93.099	38.579	14.56	24.23	13.295	1.13	89.919	2.92905	62.2593	34.8117	73.8692	931.4
2012	2012-05-25	spring	C	18	28	16	94.405	93.416	33.42	12.359	21.436	11.202	0.966	91.438	2.89048	63.0192	34.0904	74.3806	839.3
2012	2012-06-06	spring	C	18	29	725	94.289	93.254	43.239	20.294	23.348	19.044	1.111	86.16	2.56944	53.0655	44.365	67.9919	1027.1
2012	2012-05-30	spring	C	19	1	723	95.876	93.89	42.747	19.817	22.372	18.401	1.181	86.338	2.76277	53.6412	43.596	68.0399	931.4
2012	2012-06-18	spring	C	19	2	639	95.054	91.533	55.417	26.921	28.557	25.022	1.511	82.15	2.7266	51.421	45.8524	67.7897	1207.4
2012	2012-06-11	spring	C	19	5	373	96.604	92.718	44.23	21.014	23.941	19.466	1.155	85.257	2.61135	52.4893	44.8994	66.6674	1102.7
2012	2012-05-29	spring	C	19	6	671	96.119	94.442	43.908	20.081	23.274	18.689	1.099	86.362	2.50296	54.2657	43.2313	68.9396	914.6
2012	2012-06-04	spring	C	19	7	419	NA	NA	NA	NA	NA	NA	NA	NA	NA	NA	NA	NA	1002.3
2012	2012-06-13	spring	C	19	8	683	94.304	93.141	47.227	23.122	24.043	21.954	1.077	84.548	2.28048	51.0407	46.6788	67.2814	1130.6
2012	2012-05-21	spring	C	19	9	191	94.717	92.297	37.716	13.723	24.658	12.706	1.031	92.018	2.73359	63.6149	33.6515	78.8366	765.4
2012	2012-06-01	spring	C	19	10	459	95.015	92.694	43.196	18.572	24.106	17.284	1.215	88.09	2.81276	57.0053	40.182	72.428	964.1
2012	2012-05-29	spring	C	19	13	423	96.262	92.234	45.921	19.907	25.938	18.312	1.36	87.131	2.96161	56.6495	40.3889	71.9758	914.6
2012	2012-06-11	spring	C	19	15	451	96.497	93.9	44.022	20.837	23.462	19.357	1.071	85.197	2.43287	52.6668	44.9003	66.3736	1102.7
2012	2012-06-18	spring	C	19	16	51	95.16	93.416	44.547	20.479	24.247	19.037	1.09	86.012	2.44685	54.0283	43.5248	68.5995	1207.4
2012	2012-06-20	spring	C	19	17	302	96.069	93.17	48.93	23.318	25.419	21.663	1.266	83.995	2.58737	52.3442	45.0685	67.29	1239.9
2012	2012-06-06	spring	C	19	18	689	94.165	93.555	41.509	19.701	21.712	18.584	1.012	87.726	2.43803	52.538	45.024	70.4305	1027.1
2012	2012-05-23	spring	C	19	19	533	95.901	90.344	41.781	15.128	28.13	13.767	1.352	90.92	3.23592	63.7922	32.9719	78.2676	799.3
2012	2012-06-06	spring	C	19	21	108	94.992	93.114	42.148	18.019	24.521	16.787	1.101	88.044	2.61222	57.2483	40.1395	71.6333	1027.1
2012	2012-06-13	spring	C	19	22	75	95.676	94.414	35.476	15.16	20.825	14.257	0.789	88.471	2.22404	57.2669	40.5091	67.502	1130.6
2012	2012-05-25	spring	C	19	23	255	94.952	94.277	37.157	16.463	20.664	15.271	0.918	89.837	2.4706	55.6934	41.836	72.6485	839.3
2012	2012-05-21	spring	C	19	24	562	95.523	92.571	40.582	17.141	24.086	15.754	1.146	89.357	2.82391	57.7621	39.414	73.7741	765.4
2012	2012-06-08	spring	C	19	28	375	95.361	94.474	41.561	19.806	21.65	18.597	0.99	86.79	2.38204	52.3447	45.2732	68.2154	1059.8
2012	2012-05-21	spring	C	19	29	6	NA	NA	NA	NA	NA	NA	NA	NA	NA	NA	NA	NA	765.4
2012	2012-06-08	spring	C	19	30	445	94.094	92.054	45.388	21.77	23.315	20.568	1.207	86.267	2.65929	52.0358	45.3049	69.7431	1059.8
2012	2012-06-08	spring	C	20	1	118	95.731	93.617	38.219	15.933	22.787	14.957	0.912	89.004	2.38625	58.3113	39.3024	71.229	1059.8
2012	2012-05-21	spring	C	20	2	65	96.421	93.042	38.067	15.839	23.049	14.581	1.012	89.951	2.65847	58.3918	38.9497	73.6018	765.4
2012	2012-06-08	spring	C	20	3	288	94.207	93.77	42.983	20.11	22.408	18.849	1.103	86.816	2.56613	53.2141	44.2198	69.3274	1059.8
2012	2012-05-16	spring	C	20	4	35	91.338	92.132	36.058	13.708	22.614	12.696	1.042	91.789	2.88979	61.9835	35.1267	77.2284	699.9
2012	2012-05-30	spring	C	20	6	81	96.003	94.225	37.534	15.55	21.658	14.374	0.993	89.339	2.6456	58.5709	38.7835	71.5964	931.4
2012	2012-05-29	spring	C	20	7	519	95.901	93.014	45.026	20.169	24.965	18.723	1.27	86.713	2.82059	55.2059	41.9735	70.4904	914.6
2012	2012-05-23	spring	C	20	8	506	96.437	92.542	38.633	16.576	22.71	15.359	0.986	90.449	2.55222	57.0937	40.3541	75.2776	799.3
2012	2012-06-08	spring	C	20	10	707	95.567	93.965	42.368	19.292	23.33	17.868	1.161	86.403	2.74028	54.4656	42.7941	67.9074	1059.8
2012	2012-06-15	spring	C	20	11	699	95.526	93.542	44.214	20.703	23.92	19.292	1.169	85.996	2.64396	53.1755	44.1806	68.3268	1157.9
2012	2012-06-06	spring	C	20	12	85	97.086	94.33	37.752	16.374	22.246	14.886	0.991	87.417	2.62503	56.6275	40.7475	66.6693	1027.1
2012	2012-06-18	spring	C	20	13	130	96.097	94.281	41.477	19.649	22.241	18.303	0.934	85.662	2.25185	52.6268	45.1214	65.4314	1207.4
2012	2012-05-25	spring	C	20	14	536	95.976	92.432	45.018	19	26.921	17.3	1.407	87.941	3.12542	57.7947	39.0799	73.2129	839.3
2012	2012-05-21	spring	C	20	16	413	95.61	91.567	36.391	12.895	24.131	11.712	1.076	92.23	2.95678	64.5654	32.4778	78.6486	765.4
2012	2012-05-21	spring	C	20	17	243	95.123	91.916	43.46	17.874	26.16	16.744	1.171	89.524	2.69443	58.8725	38.433	75.8951	765.4
2012	2012-06-04	spring	C	20	18	314	94.227	91.463	52.027	24.921	27.087	23.306	1.546	84.099	2.97153	52.0999	44.9286	69.437	1002.3
2012	2012-05-30	spring	C	20	19	142	95.748	93.683	45.096	20.109	24.59	18.585	1.218	85.806	2.7009	55.4085	41.8906	68.5249	931.4
2012	2012-06-08	spring	C	20	20	71	95.638	94.474	41.049	18.091	23.122	16.706	1.098	86.733	2.67485	55.9283	41.3969	67.6801	1059.8
2012	2012-05-30	spring	C	20	21	363	95.932	92.61	46.48	19.497	26.433	18.012	1.287	86.517	2.76893	58.0529	39.1781	70.9918	931.4
2012	2012-06-04	spring	C	20	22	713	95.82	93.047	46.194	21.96	24.301	20.494	1.274	85.611	2.75793	52.4614	44.7807	68.8509	1002.3
2012	2012-06-01	spring	C	20	23	228	96.185	93.367	40.725	17.131	23.849	15.852	1.124	88.438	2.75998	57.9349	39.3051	71.6096	964.1
2012	2012-05-21	spring	C	20	26	193	NA	NA	NA	NA	NA	NA	NA	NA	NA	NA	NA	NA	765.4
2012	2012-06-04	spring	C	20	28	665	95.886	92.587	42.991	19.868	23.914	18.374	1.256	86.881	2.92154	53.7857	43.2928	69.4843	1002.3
2012	2012-06-20	spring	C	20	29	104	95.897	92.843	43.496	19.537	24.412	18.122	1.144	85.906	2.63013	55.0832	42.2866	67.597	1239.9
2012	NA	autumn	A	1	1	88	96.353	89.495	63.863	27.006	36.584	24.211	2.991	77.187	4.68346	57.7126	37.6039	64.2782	NA
2012	NA	autumn	A	1	2	193	96.389	87.919	67.793	33.215	34.697	30.301	2.733	75.403	4.03139	51.0053	44.9633	63.7175	NA
2012	NA	autumn	A	1	3	211	96.155	89.106	63.728	29.564	34.741	26.659	2.569	78.992	4.0312	53.6091	42.3597	67.0349	NA
2012	NA	autumn	A	1	4	750	96.712	89.664	62.746	28.482	33.869	26.601	2.192	78.904	3.49345	54.6075	41.8991	66.3787	NA
2012	NA	autumn	A	1	5	513	96.494	88.711	62.145	28.682	34.015	26.31	2.282	79.362	3.67206	53.8466	42.4813	66.7906	NA
2012	NA	autumn	A	1	6	37	95.839	88.426	69.051	28.7	39.799	25.269	3.516	71.956	5.09189	58.4365	36.4716	59.3865	NA
2012	NA	autumn	A	1	7	641	96.616	87.932	60.419	28.124	32.836	25.978	1.999	79.546	3.30856	53.4517	43.2397	66.1464	NA
2012	NA	autumn	A	1	8	59	96.114	86.802	66.327	29.816	36.521	27.332	2.422	77.034	3.6516	55.047	41.3014	65.3746	NA
2012	NA	autumn	A	1	10	10	96.583	88.607	70.795	31.5	38.338	28.718	3.131	74.231	4.42263	55.5053	40.072	63.6005	NA
2012	NA	autumn	A	1	11	701	96.401	90.752	59.034	25.33	32.512	22.974	2.434	77.935	4.12305	57.0925	38.7844	62.6232	NA
2012	NA	autumn	A	1	12	661	95.691	88.03	68.81	31.149	37.288	28.133	3.064	73.942	4.45284	54.7319	40.8153	62.1305	NA
2012	NA	autumn	A	1	13	237	95.499	90.148	64.989	29.107	35.277	26.395	2.739	75.753	4.21456	55.2124	40.573	62.6906	NA
2012	NA	autumn	A	1	14	586	96.217	87.345	67.381	29.032	38.133	25.871	3.36	73.701	4.98657	56.9137	38.0998	60.9697	NA
2012	NA	autumn	A	1	15	375	96.161	89.23	71.343	33.735	36.751	30.687	2.992	72.466	4.19382	52.7144	43.0918	61.4062	NA
2012	NA	autumn	A	1	16	26	96.555	90.193	62.042	28.153	32.959	26.175	2.06	78.227	3.32033	54.6227	42.057	64.906	NA
2012	NA	autumn	A	1	17	418	NA	NA	NA	NA	NA	NA	NA	NA	NA	NA	NA	NA	NA
2012	NA	autumn	A	1	18	567	96.39	89.865	61.32	26.87	33.815	24.74	2.533	78.638	4.13079	56.1807	39.6885	65.1631	NA
2012	NA	autumn	A	1	19	256	96.781	91.484	53.698	25.524	28.75	23.805	1.785	83.366	3.32415	52.4675	44.2084	69.0231	NA
2012	NA	autumn	A	1	20	13	96.166	89.139	60.35	26.992	33.662	24.217	2.381	78.591	3.94532	55.2742	40.7804	64.5253	NA
2012	NA	autumn	A	1	21	248	96.18	88.931	63.145	27.787	34.862	25.162	2.712	77.523	4.29488	55.9949	39.7102	64.4041	NA
2012	NA	autumn	A	1	22	547	96.218	88.576	63.145	30.07	33.333	27.872	2.038	78.669	3.22749	52.3794	44.3931	66.219	NA
2012	NA	autumn	A	1	23	674	NA	NA	NA	NA	NA	NA	NA	NA	NA	NA	NA	NA	NA
2012	NA	autumn	A	1	24	72	96.002	88.236	64.095	27.668	35.881	25.694	2.401	77.689	3.746	56.8328	39.4212	65.1907	NA
2012	NA	autumn	A	1	25	571	95.941	87.787	63.269	28.736	34.007	26.768	2.376	78.54	3.75539	54.5812	41.6634	66.0813	NA
2012	NA	autumn	A	1	27	125	95.951	87.661	69.389	28.496	41.113	25.171	3.873	70.889	5.58158	58.933	35.4855	58.0467	NA
2012	NA	autumn	A	1	28	133	95.523	89.247	63.908	27.736	35.378	24.896	2.85	75.733	4.45954	56.6001	38.9404	62.0282	NA
2012	NA	autumn	A	1	29	3	96.783	89.465	63.814	29.549	33.81	26.668	2.679	77.866	4.19814	53.6951	42.1067	65.3148	NA
2012	NA	autumn	A	1	30	702	96.387	89.068	65.523	30.303	34.98	27.761	2.381	77.223	3.63384	53.7521	42.614	65.2382	NA
2012	NA	autumn	A	2	1	554	96.663	89.156	58.7	28.826	30.137	26.62	2.079	80.018	3.54174	50.8927	45.5656	65.9591	NA
2012	NA	autumn	A	2	2	255	96.479	87.75	61.522	28.99	32.238	26.308	2.608	77.41	4.23913	52.8786	42.8822	63.2814	NA
2012	NA	autumn	A	2	3	504	97	89.476	59.898	28.475	31.61	26.385	2.07	80.317	3.45587	52.4609	44.0833	67.1391	NA
2012	NA	autumn	A	2	4	705	95.252	89.666	54.136	25.657	29.108	24.155	1.518	83.308	2.80405	52.6064	44.5896	69.1665	NA
2012	NA	autumn	A	2	5	302	96.289	89.339	61.937	29.592	32.446	26.964	2.355	78.165	3.80225	52.2224	43.9753	64.7464	NA
2012	NA	autumn	A	2	6	128	95.497	90.328	57.436	25.477	31.597	23.062	2.313	80.336	4.02709	55.6428	40.3301	65.7636	NA
2012	NA	autumn	A	2	7	224	96.457	89.63	58.806	29.997	30.005	27.595	2.027	81.885	3.44693	48.9899	47.5632	69.1953	NA
2012	NA	autumn	A	2	8	566	97.149	89.817	55.775	26.329	29.208	24.085	2.062	81.539	3.697	52.7943	43.5087	66.9009	NA
2012	NA	autumn	A	2	9	602	96.553	89.764	62.221	31.777	30.994	29.104	2.702	78.557	4.34259	48.9288	46.7286	65.5374	NA
2012	NA	autumn	A	2	10	453	96.513	89.662	62.913	31.253	31.776	29.141	1.938	79.621	3.08044	50.3235	46.5961	67.6076	NA
2012	NA	autumn	A	2	11	713	95.977	88.651	65.838	32.07	34.013	29.831	1.913	77.934	2.90562	51.2895	45.8049	66.4844	NA
2012	NA	autumn	A	2	12	146	95.223	88.35	70.538	32.386	37.581	29.362	2.839	73.331	4.02478	54.0872	41.8881	62.192	NA
2012	NA	autumn	A	2	13	270	96.24	86.277	67.419	30.882	36.982	27.763	2.74	75.276	4.06414	54.1939	41.7419	63.3278	NA
2012	NA	autumn	A	2	14	310	95.949	89.229	61.276	28.015	32.984	26.208	1.855	79.594	3.02729	54.2806	42.6921	66.6982	NA
2012	NA	autumn	A	2	16	199	95.797	88.287	68.417	28.514	40.385	25.051	3.559	72.308	5.20192	58.3232	36.4749	59.5247	NA
2012	NA	autumn	A	2	17	328	96.238	88.839	63.794	28.38	34.779	26.118	2.193	78.091	3.43763	55.5131	41.0493	65.6566	NA
2012	NA	autumn	A	2	19	368	95.109	88.843	61.347	25.314	35.869	22.954	2.602	79.021	4.24145	58.7364	37.0222	65.8027	NA
2012	NA	autumn	A	2	20	698	97.14	90.972	54.337	25.488	28.978	23.716	1.666	81.885	3.06605	53.0927	43.8412	66.6618	NA
2012	NA	autumn	A	2	23	450	95.739	88.479	68.395	32.336	35.808	29.701	2.565	75.156	3.75027	52.7217	43.528	63.6757	NA
2012	NA	autumn	A	2	24	539	94.946	88.822	59.628	25.12	34.712	22.255	2.896	77.424	4.85678	57.8721	37.2711	62.1386	NA
2012	NA	autumn	A	2	25	690	96.069	91.203	56.452	25.484	29.971	23.905	1.605	81.349	2.84312	54.8572	42.2997	66.9613	NA
2012	NA	autumn	A	2	26	323	95.756	88.106	68.98	34.188	34.873	31.431	2.44	76.339	3.53726	50.4378	46.0249	65.6988	NA
2012	NA	autumn	A	2	28	319	94.451	85.697	70.916	31.269	39.262	28.817	3.211	72.865	4.52789	55.907	39.5651	61.7364	NA
2012	NA	autumn	A	2	29	55	95.934	88.007	64.793	30.117	34.791	27.981	2.303	77.485	3.5544	53.5181	42.9275	65.2509	NA
2012	NA	autumn	A	2	30	651	96.417	89.308	64.484	28.634	35.488	26.085	2.576	78.039	3.99479	55.5952	40.41	65.9435	NA
2012	NA	autumn	A	3	1	637	96.716	92.433	47.578	19.562	27.489	18.368	1.406	86.455	2.95515	58.8844	38.1605	71.531	NA
2012	NA	autumn	A	3	2	461	96.401	89.331	65.354	31.953	33.088	29.536	1.919	78.399	2.93632	51.1078	45.9559	66.9477	NA
2012	NA	autumn	A	3	3	298	94.799	89.882	59.777	28.147	31.387	26.027	1.944	79.812	3.25209	52.9133	43.8346	66.2278	NA
2012	NA	autumn	A	3	4	25	95.147	88.165	63.967	28.201	36.347	25.815	2.271	80.661	3.55027	55.9132	40.5365	69.7672	NA
2012	NA	autumn	A	3	5	104	96.342	88.452	68.042	29.151	38.532	26.529	3.112	75.791	4.57365	57.1573	38.269	64.4205	NA
2012	NA	autumn	A	3	6	533	96.797	89.421	56.516	22.861	32.716	20.857	2.333	80.254	4.12803	59.5495	36.3225	65.0612	NA
2012	NA	autumn	A	3	7	521	95.142	88.772	64.488	29.869	34.475	27.528	2.313	77.147	3.58671	53.6829	42.7304	64.5624	NA
2012	NA	autumn	A	3	8	550	96.997	90.707	57.92	26.817	30.529	24.904	2.095	80.756	3.61706	53.6999	42.683	66.7749	NA
2012	NA	autumn	A	3	9	742	96.334	90.585	59.266	26.113	32.826	24.354	2.012	80.99	3.39486	55.9393	40.6658	67.9243	NA
2012	NA	autumn	A	3	10	429	96.624	89.415	60.323	26.888	32.874	24.772	2.065	79.916	3.42324	55.4266	41.1501	66.7059	NA
2012	NA	autumn	A	3	11	63	95.509	88.641	71.629	32.227	38.529	28.672	3.392	70.301	4.73551	55.0084	40.256	58.5377	NA
2012	NA	autumn	A	3	12	150	96.203	91.252	65.203	27.324	36.442	23.961	3.185	73.212	4.88474	58.094	37.0213	58.916	NA
2012	NA	autumn	A	3	14	47	NA	NA	NA	NA	NA	NA	NA	NA	NA	NA	NA	NA	NA
2012	NA	autumn	A	3	15	538	96.342	90.382	56.355	23.5	32.067	21.839	2.008	81.833	3.56313	58.3001	38.1368	67.7633	NA
2012	NA	autumn	A	3	16	21	94.961	87.797	64.711	27.36	38.835	23.331	3.61	73.292	5.57865	57.7197	36.7016	58.7273	NA
2012	NA	autumn	A	3	17	555	96.354	89.975	57.729	26.313	30.917	24.302	1.911	81.112	3.31029	54.4198	42.2699	67.2816	NA
2012	NA	autumn	A	3	18	17	95.164	90	64.496	29.334	35.521	25.738	3.04	74.238	4.71347	54.5181	40.7684	60.0564	NA
2012	NA	autumn	A	3	19	194	94.229	87.461	66.096	29.032	38.716	25.709	3.405	74.165	5.1516	56.076	38.7724	60.9129	NA
2012	NA	autumn	A	3	20	759	95.254	87.569	68.169	31.657	36.096	29.478	2.358	76.633	3.45905	53.561	42.9799	65.722	NA
2012	NA	autumn	A	3	21	543	96.387	88.662	60.178	28.614	32.248	26.623	1.992	80.947	3.31018	52.4511	44.2388	68.3389	NA
2012	NA	autumn	A	3	22	559	96.697	89.937	61.018	30.28	31.469	27.834	2.169	81.672	3.55469	50.3753	46.07	69.963	NA
2012	NA	autumn	A	3	23	7	95.863	90.052	64.564	30.146	33.844	27.739	2.446	77.095	3.78849	53.3083	42.9032	64.5236	NA
2012	NA	autumn	A	3	24	160	95.654	88.278	66.741	28.791	37.466	25.801	3.085	74.465	4.62235	56.8616	38.5161	61.7402	NA
2012	NA	autumn	A	3	25	233	96.34	90.57	60.129	27.923	31.372	25.163	2.356	78.93	3.91824	53.5615	42.5202	64.9587	NA
2012	NA	autumn	A	3	26	551	96.553	89.38	57.595	28.017	30.439	25.912	1.972	81.486	3.42391	51.3552	45.2209	67.8548	NA
2012	NA	autumn	A	3	27	76	96.065	87.48	70.337	30.576	39.61	27.372	3.452	73.331	4.9078	56.5293	38.5629	62.084	NA
2012	NA	autumn	A	3	28	462	96.432	89.33	61.327	28.077	32.534	25.621	2.236	79.036	3.64603	54.2176	42.1364	65.816	NA
2012	NA	autumn	A	3	29	430	95.728	90.337	55.787	23.422	31.885	21.64	2.133	82.741	3.82347	58.0153	38.1612	69.0627	NA
2012	NA	autumn	A	3	30	505	96.288	89.74	55.637	26.627	29.452	24.653	1.874	82.376	3.36826	52.1416	44.4902	68.3232	NA
2012	NA	autumn	A	4	1	758	95.213	88.505	56.311	27.127	30.427	25.21	1.896	83.125	3.36702	51.8265	44.8065	70.0325	NA
2012	NA	autumn	A	4	3	689	96.164	90.053	54.264	24.623	29.032	23.406	1.382	82.952	2.54681	54.6237	42.8295	68.5832	NA
2012	NA	autumn	A	4	4	525	95.656	88.591	65.956	27.617	37.201	24.864	2.866	75.002	4.34532	58.1281	37.5265	62.099	NA
2012	NA	autumn	A	4	5	16	95.54	89.69	64.444	27.706	36.404	24.546	3.023	75.931	4.69089	57.0076	38.3015	62.6513	NA
2012	NA	autumn	A	4	7	371	96.334	88.817	60.45	25.735	33.63	23.848	2.085	79.876	3.44913	57.4276	39.1232	66.7097	NA
2012	NA	autumn	A	4	9	721	96.112	88.21	65.308	30.974	34.284	28.783	2.08	78.126	3.18491	52.5724	44.2427	66.5064	NA
2012	NA	autumn	A	4	10	517	96.48	88.723	63.515	28.519	34.333	26.232	2.416	78.006	3.80383	55.0988	41.0974	65.372	NA
2012	NA	autumn	A	4	11	124	95.472	87.022	69.08	30.341	39.607	27.19	3.332	73.847	4.82339	56.0785	39.0981	62.141	NA
2012	NA	autumn	A	4	12	529	95.642	88.232	66.188	29.511	35.541	26.828	3.075	75	4.64586	55.4134	39.9408	62.2288	NA
2012	NA	autumn	A	4	13	423	96.428	89.761	72.244	33.486	37.566	30.523	2.942	72.062	4.07231	53.6487	42.2789	61.3283	NA
2012	NA	autumn	A	4	14	71	95.839	90.143	65.638	28.74	35.921	26.095	2.808	76.44	4.27801	56.2144	39.5076	64.1062	NA
2012	NA	autumn	A	4	15	379	95.402	87.133	66.552	29.117	36.597	26.936	2.494	76.54	3.74745	56.2492	40.0033	64.7494	NA
2012	NA	autumn	A	4	16	694	96.552	89.617	59.329	26.854	31.756	25.108	1.749	79.158	2.94797	54.7371	42.3149	64.8705	NA
2012	NA	autumn	A	4	17	99	94.964	89.494	64.762	28.099	35.906	24.953	2.996	75.415	4.62617	56.6119	38.7619	62.0379	NA
2012	NA	autumn	A	4	18	206	95.504	89.162	70.182	30.463	39.612	27.05	3.467	72.182	4.94001	56.5943	38.4657	60.3631	NA
2012	NA	autumn	A	4	19	303	94.652	90.123	59.171	25.358	33.148	23.277	2.251	79.269	3.80423	57.1445	39.0512	64.9643	NA
2012	NA	autumn	A	4	20	510	95.277	87.824	66.074	30.046	36.175	27.134	2.696	76.502	4.08027	54.5267	41.393	64.4368	NA
2012	NA	autumn	A	4	21	275	95.484	87.366	67.348	31.183	36.059	28.586	2.432	76.114	3.61109	53.6987	42.6902	64.5335	NA
2012	NA	autumn	A	4	22	151	95.122	90.631	66.036	28.14	36.795	25.123	3.18	74.385	4.81556	57.3869	37.7976	61.2106	NA
2012	NA	autumn	A	4	23	225	95.045	88.152	59.09	23.006	35.106	20.725	2.629	79.422	4.44915	61.0662	34.4847	65.1752	NA
2012	NA	autumn	A	4	24	587	95.656	88.987	62.489	29.041	33.275	26.637	2.446	77.775	3.91429	53.5262	42.5595	64.4337	NA
2012	NA	autumn	A	4	25	80	95.939	89.063	63.996	29.112	34.271	26.735	2.44	77.502	3.81274	54.5097	41.6776	64.8447	NA
2012	NA	autumn	A	4	26	171	96.095	88.04	66.018	28.038	38.079	25.315	3.072	75.809	4.65328	57.5298	37.817	63.357	NA
2012	NA	autumn	A	4	27	438	96.369	90.307	68.069	30.202	36.388	27.424	2.687	74.553	3.94747	55.6303	40.4222	62.6159	NA
2012	NA	autumn	A	4	29	714	96.113	89.122	59.699	29.114	31.31	27.054	1.925	82.286	3.22451	51.232	45.5435	70.3278	NA
2012	NA	autumn	A	4	30	454	96.211	89.41	63.215	30.437	32.684	28.406	1.872	80.2	2.96132	51.8516	45.1871	68.6783	NA
2012	NA	autumn	A	5	1	413	96.743	90.559	51.578	22.451	28.777	20.762	1.685	83.635	3.2669	56.4718	40.2614	68.2714	NA
2012	NA	autumn	A	5	2	216	96.136	88.653	63.821	28.086	35.149	25.002	2.767	77.106	4.33556	55.9925	39.6719	64.1278	NA
2012	NA	autumn	A	5	4	437	96.356	89.54	62.952	27.857	34.107	26.014	2.067	78.968	3.28345	55.7488	40.9677	66.5904	NA
2012	NA	autumn	A	5	5	677	95.582	90.287	53.759	24.604	29.194	23.449	1.451	83.498	2.69908	54.2328	43.0681	69.3037	NA
2012	NA	autumn	A	5	6	546	96.142	90.177	56.352	26.621	29.973	24.655	1.769	83.199	3.1392	52.7594	44.1014	70.1856	NA
2012	NA	autumn	A	5	7	243	95.255	89.455	64.235	28.276	35.551	25.347	2.808	77.513	4.37145	55.9804	39.6482	64.9926	NA
2012	NA	autumn	A	5	8	108	94.964	89.08	65.126	27.826	37.706	23.788	3.705	73.4	5.68897	57.2736	37.0374	59.1561	NA
2012	NA	autumn	A	5	9	33	95.618	88.456	65.591	28.808	35.785	26.397	2.558	76.071	3.89993	56.0793	40.0207	63.5179	NA
2012	NA	autumn	A	5	10	697	95.937	90.324	63.658	28.335	34.745	25.85	2.532	77.147	3.9775	55.4887	40.5338	64.1003	NA
2012	NA	autumn	A	5	11	449	95.694	88.461	65.498	30.248	34.775	27.55	2.455	76.46	3.74821	53.8184	42.4334	64.06	NA
2012	NA	autumn	A	5	12	558	97.311	89.706	61.205	28.778	31.896	26.66	2.054	79.181	3.35593	52.981	43.6631	65.9848	NA
2012	NA	autumn	A	5	13	441	96.408	90.223	57.69	25.974	31.114	24.192	1.825	81.409	3.16346	54.9766	41.8599	67.7743	NA
2012	NA	autumn	A	5	14	445	96.57	88.457	64.528	29.761	34.013	27.744	2.049	78.391	3.17537	53.8789	42.9457	66.5122	NA
2012	NA	autumn	A	5	15	2	97.235	89.315	62.447	28.372	33.63	25.937	2.351	78.286	3.76479	54.5663	41.6689	65.2281	NA
2012	NA	autumn	A	5	16	307	97.111	87.767	61.878	27.502	33.241	25.725	1.99	78.157	3.21601	55.5545	41.2295	64.6999	NA
2012	NA	autumn	A	5	18	682	96.846	88.956	64.007	29.32	33.454	27.168	2.094	77.386	3.27152	54.1925	42.536	64.6695	NA
2012	NA	autumn	A	5	19	751	96.616	87.729	71.269	32.418	37.699	30.01	2.67	74.593	3.74637	54.5132	41.7404	64.3506	NA
2012	NA	autumn	A	5	20	244	96.71	89.7	67.024	31.53	35.37	28.237	2.918	76.432	4.35366	52.9571	42.6892	64.8365	NA
2012	NA	autumn	A	5	21	315	96.964	88.373	71.069	33.007	37.921	29.685	3.2	72.245	4.50267	53.5564	41.9409	60.9464	NA
2012	NA	autumn	A	5	22	95	97.019	87.584	67.53	27.892	39.053	24.477	3.583	73.284	5.30579	58.6969	35.9973	60.4383	NA
2012	NA	autumn	A	5	23	605	96.623	88.659	72.252	32.569	39.198	29.251	3.235	70.745	4.47738	54.923	40.5996	59.5098	NA
2012	NA	autumn	A	5	24	372	97.317	89.383	59.81	27.492	31.873	25.285	2.062	79.892	3.44758	54.0344	42.518	66.3802	NA
2012	NA	autumn	A	5	25	376	96.724	86.507	70.948	30.465	39.967	27.651	3.239	73.534	4.56532	57.0601	38.3746	62.6966	NA
2012	NA	autumn	A	5	26	161	96.916	88.673	66.855	28.163	38.196	25.18	3.303	73.629	4.94054	57.8745	37.185	60.5549	NA
2012	NA	autumn	A	5	27	105	96.147	89.182	65.955	28.448	38.478	24.467	3.441	73.395	5.21719	56.8676	37.9152	59.6619	NA
2012	NA	autumn	A	5	28	121	96.813	87.395	70.167	31.549	38.156	28.483	3.108	74.073	4.42943	55.0373	40.5333	63.0496	NA
2012	NA	autumn	A	5	29	84	96.302	91.409	66.46	29.684	35.26	26.17	3.198	72.397	4.81192	55.3355	39.8525	58.4667	NA
2012	NA	autumn	A	5	30	291	96.558	87.767	62.987	29.691	33.413	27.726	1.94	80.021	3.08	52.8617	44.0583	68.2808	NA
2012	NA	autumn	A	6	1	578	97.49	90.569	52.304	23.978	28.015	22.713	1.812	84.016	3.46436	54.1565	42.3792	69.4402	NA
2012	NA	autumn	A	6	2	650	96.203	87.927	69.292	31.534	37.682	28.744	3.01	76.095	4.34394	54.4911	41.1649	65.5011	NA
2012	NA	autumn	A	6	3	306	96.248	88.655	56.603	25.226	30.735	23.413	1.87	80.911	3.30371	55.4335	41.2628	66.2756	NA
2012	NA	autumn	A	6	4	286	96.897	88.199	59.64	26.615	32.224	24.782	1.807	80.375	3.02985	55.3739	41.5962	67.0942	NA
2012	NA	autumn	A	6	5	673	95.924	90.63	60.194	26.879	32.279	25.014	2.102	79.644	3.49204	55.346	41.1619	66.1827	NA
2012	NA	autumn	A	6	6	665	96.84	87.81	60.491	29.008	31.268	27.61	1.43	82.236	2.36399	52.0458	45.5903	70.6336	NA
2012	NA	autumn	A	6	7	508	97.34	90.591	57.857	27.713	30.066	25.878	1.942	82.396	3.35655	52.1009	44.5426	69.5733	NA
2012	NA	autumn	A	6	8	653	NA	NA	NA	NA	NA	NA	NA	NA	NA	NA	NA	NA	NA
2012	NA	autumn	A	6	9	20	95.877	88.692	63.102	27.298	36.788	23.783	2.843	76.958	4.5054	56.7399	38.7547	63.4845	NA
2012	NA	autumn	A	6	10	79	96.403	89.39	62.487	26.847	35.567	23.693	2.848	77.68	4.55775	57.0359	38.4064	64.2806	NA
2012	NA	autumn	A	6	11	177	95.403	88.812	71.76	30.397	40.105	27.086	3.548	69.931	4.94426	57.6407	37.415	58.0978	NA
2012	NA	autumn	A	6	12	425	96.765	89.203	66.017	29.323	35.886	26.851	2.479	76.713	3.75509	55.5827	40.6623	64.7258	NA
2012	NA	autumn	A	6	13	314	96.771	88.974	63.43	29.863	32.946	27.809	1.898	79.652	2.99227	52.9198	44.088	67.9205	NA
2012	NA	autumn	A	6	14	93	97.315	91.304	56.588	22.975	31.743	20.963	1.977	79.854	3.49367	59.3995	37.1068	64.3988	NA
2012	NA	autumn	A	6	15	685	97.078	89.278	59.315	25.731	32.083	24.107	1.794	79.42	3.02453	56.6197	40.3557	65.3039	NA
2012	NA	autumn	A	6	16	718	97.049	88.871	67.396	32.225	34.402	30.134	1.925	76.94	2.85625	52.1856	44.9582	65.7843	NA
2012	NA	autumn	A	6	17	295	96.179	89.69	63.887	28.855	34.591	25.884	2.546	76.715	3.98516	54.8343	41.1805	63.5528	NA
2012	NA	autumn	A	6	18	90	96.46	89.368	68.328	29.748	37.834	26.411	3.25	72.231	4.75647	56.4629	38.7806	59.3593	NA
2012	NA	autumn	A	6	20	583	97.014	89.169	61.441	28.019	32.364	26.222	1.81	79.258	2.94592	54.3969	42.6572	66.2408	NA
2012	NA	autumn	A	6	21	283	96.48	87.952	61.182	28.22	32.537	26.708	1.59	80.555	2.5988	53.8753	43.5259	68.2178	NA
2012	NA	autumn	A	6	23	60	97.318	91.586	57.774	26.219	31.081	24.47	1.794	81.118	3.1052	54.618	42.2768	67.3175	NA
2012	NA	autumn	A	6	24	178	97.264	89.366	61.395	26.621	33.569	24.615	2.187	78.927	3.56218	56.6398	39.798	65.6764	NA
2012	NA	autumn	A	6	25	710	96.719	88.851	62.019	29.868	31.658	28.133	1.484	79.35	2.39282	51.8406	45.7666	66.7038	NA
2012	NA	autumn	A	6	26	117	96.619	88.327	69.059	30.75	37.849	27.71	3.219	73.439	4.66123	55.4729	39.8659	61.5387	NA
2012	NA	autumn	A	6	27	706	97.19	88.873	63.44	28.854	33.514	26.685	2.31	77.203	3.64124	54.5177	41.8411	64.0653	NA
2012	NA	autumn	A	6	28	426	97.395	91.104	55.292	24.088	29.856	22.749	1.396	82.465	2.52478	56.4349	41.0403	68.2866	NA
2012	NA	autumn	A	6	30	654	96.235	90.693	59.29	26.174	32.052	24.125	2.134	80.288	3.59926	55.8543	40.5465	66.7532	NA
2012	NA	autumn	A	7	1	681	96.326	89.175	58.593	27.596	31.418	25.976	1.522	81.608	2.59758	52.9022	44.5002	68.6106	NA
2012	NA	autumn	A	7	2	582	97.089	90.29	52.417	22.263	29.611	20.969	1.448	85.329	2.76246	57.5271	39.7104	72.011	NA
2012	NA	autumn	A	7	3	363	97.565	88.076	62.111	27.688	33.162	25.295	2.253	77.781	3.62738	55.4217	40.9509	64.2269	NA
2012	NA	autumn	A	7	4	142	96.27	86.675	68.875	29.474	39.307	26.897	3.057	74.921	4.43848	57.2065	38.355	63.5877	NA
2012	NA	autumn	A	7	5	112	96.89	89.214	70.664	31.878	37.458	28.441	3.156	72.809	4.46621	54.8879	40.6459	61.5207	NA
2012	NA	autumn	A	7	6	266	97.232	89.114	59.888	27.17	32.22	24.858	2.034	79.462	3.39634	54.632	41.9717	65.706	NA
2012	NA	autumn	A	7	7	730	NA	NA	NA	NA	NA	NA	NA	NA	NA	NA	NA	NA	NA
2012	NA	autumn	A	7	8	274	96.299	88.901	55.147	24.241	30.752	22.049	2.123	81.344	3.84971	56.0429	40.1073	66.1704	NA
2012	NA	autumn	A	7	9	228	97.503	90.378	52.511	21.161	29.571	19.628	1.659	83.178	3.15934	59.7018	37.1389	67.9648	NA
2012	NA	autumn	A	7	10	116	96.367	88.634	63.659	25.396	37.461	22.398	3.027	76.037	4.75502	60.1062	35.1388	62.3572	NA
2012	NA	autumn	A	7	11	198	NA	NA	NA	NA	NA	NA	NA	NA	NA	NA	NA	NA	NA
2012	NA	autumn	A	7	12	570	95.521	87.345	64.857	27.006	38.439	23.191	3.536	74.724	5.45199	58.3607	36.1873	61.0281	NA
2012	NA	autumn	A	7	13	754	95.638	89.795	64.26	28.149	35.468	25.715	2.495	78.489	3.88266	56.1951	39.9222	66.5251	NA
2012	NA	autumn	A	7	14	220	96.395	89.23	64.082	29.975	33.565	27.546	2.164	77.97	3.37692	53.224	43.3991	65.6222	NA
2012	NA	autumn	A	7	15	187	96.565	88.509	65.75	27.86	38.289	23.992	3.616	71.624	5.49962	57.6274	36.873	56.8426	NA
2012	NA	autumn	A	7	16	591	96.998	89.189	56.876	27.617	29.27	25.705	2.078	81.614	3.65356	51.4435	44.9029	67.6735	NA
2012	NA	autumn	A	7	17	735	97.071	89.788	61.54	28.447	32.192	26.553	1.813	80.63	2.94605	53.7748	43.2792	68.5245	NA
2012	NA	autumn	A	7	18	575	96.736	90.03	55.859	25.152	30.291	23.362	1.98	82.174	3.54464	54.9723	41.483	68.0875	NA
2012	NA	autumn	A	7	19	678	96.754	89.581	60.815	26.198	32.93	24.206	2.214	78.644	3.64055	56.9218	39.4376	64.8837	NA
2012	NA	autumn	A	7	20	68	95.454	89.127	60.554	26.228	34.172	23.756	2.605	78.8	4.30195	56.6866	39.0115	64.9899	NA
2012	NA	autumn	A	7	21	229	95.222	88.178	59.745	25.785	33.185	23.287	2.461	78.71	4.11917	56.8416	39.0393	64.3652	NA
2012	NA	autumn	A	7	22	579	95.863	90.327	56.309	25.288	30.153	23.363	1.92	82.133	3.40976	55.0907	41.4996	68.2697	NA
2012	NA	autumn	A	7	23	526	96.492	88.873	59.644	25.696	33.29	24.035	2.085	80.947	3.49574	56.9177	39.5865	68.0555	NA
2012	NA	autumn	A	7	24	646	96.463	88.408	64.948	30.503	34.45	27.883	2.326	78.442	3.58133	53.0347	43.3839	66.8073	NA
2012	NA	autumn	A	7	25	446	96.009	88.382	66.891	31.457	35.157	28.852	2.475	77.12	3.70005	52.9727	43.3272	65.7951	NA
2012	NA	autumn	A	7	26	666	96.158	88.144	61.297	30.159	31.69	28.662	1.501	81.851	2.44873	50.7986	46.7527	70.3917	NA
2012	NA	autumn	A	7	27	458	95.273	88.485	65.695	31.01	34.531	28.65	2.333	78.291	3.55126	52.797	43.6517	66.9549	NA
2012	NA	autumn	A	7	28	138	96.061	87.455	70.807	31.22	39.47	27.754	3.455	73.005	4.87946	55.9083	39.2122	61.8752	NA
2012	NA	autumn	A	7	29	644	95.747	88.747	65.771	28.419	36.538	26.426	2.447	77.824	3.72048	56.791	39.4885	66.283	NA
2012	NA	autumn	A	7	30	731	95.083	90.667	56.901	26.787	29.548	25.263	1.557	82.143	2.73633	52.9235	44.3402	68.6174	NA
2012	NA	autumn	A	8	1	318	94.951	87.279	67.17	31.908	35.397	29.664	2.474	77.306	3.68319	52.4967	43.8202	66.2141	NA
2012	NA	autumn	A	8	2	260	95.787	86.568	65.926	29.609	36.127	27.482	2.237	77.158	3.3932	55.0875	41.5193	65.3521	NA
2012	NA	autumn	A	8	3	182	96.188	88.41	63.557	27.634	35.242	25.723	2.355	79.718	3.70534	56.5209	39.7737	68.0885	NA
2012	NA	autumn	A	8	4	709	96.557	90.378	57.056	25.734	30.615	24.403	1.789	81.112	3.13552	54.8969	41.9675	66.8957	NA
2012	NA	autumn	A	8	5	155	95.663	89.74	71.747	32.188	38.898	28.65	3.309	71.401	4.61204	55.1368	40.2512	60.1391	NA
2012	NA	autumn	A	8	6	725	95.058	87.904	63.181	31.191	32.733	29.198	1.87	80.004	2.95975	50.6323	46.4079	68.3512	NA
2012	NA	autumn	A	8	7	594	96.728	90.866	61.67	30.553	30.639	27.898	2.651	78.027	4.29869	50.4573	45.244	64.37	NA
2012	NA	autumn	A	8	8	54	96.671	89.581	65.487	29.421	34.502	26.877	2.457	77.229	3.75189	55.0735	41.1746	65.2282	NA
2012	NA	autumn	A	8	9	67	96.52	89.308	65.251	29.517	35.005	26.399	2.812	74.253	4.30951	54.7639	40.9266	60.5416	NA
2012	NA	autumn	A	8	10	83	96.229	89.266	63.883	29.393	33.704	27.041	2.252	77.691	3.52519	53.9893	42.4855	65.0783	NA
2012	NA	autumn	A	8	11	457	95.972	90.042	59.373	27.484	31.127	25.785	1.732	81.489	2.91715	53.7096	43.3733	68.8225	NA
2012	NA	autumn	A	8	12	746	95.451	91.381	54.482	23.855	30.049	22.304	1.711	83.391	3.14049	56.2149	40.6446	69.5147	NA
2012	NA	autumn	A	8	13	717	96.528	89.989	59.666	28.43	30.867	26.975	1.532	81.525	2.56763	52.3514	45.081	69.036	NA
2012	NA	autumn	A	8	14	6	NA	NA	NA	NA	NA	NA	NA	NA	NA	NA	NA	NA	NA
2012	NA	autumn	A	8	15	421	95.573	90.481	57.663	27.097	30.693	25.225	1.987	81.133	3.44588	53.008	43.5461	67.2806	NA
2012	NA	autumn	A	8	16	686	96.05	91.812	56.794	26.389	29.96	24.691	1.563	82.34	2.75205	53.5356	43.7124	68.9052	NA
2012	NA	autumn	A	8	17	109	94.796	88.103	66.934	30.719	35.829	27.464	3.098	74.799	4.62844	54.1055	41.266	62.3495	NA
2012	NA	autumn	A	8	18	143	95.164	90.086	66.508	29.469	35.976	26.248	3.143	73.797	4.72575	55.691	39.5832	60.6017	NA
2012	NA	autumn	A	8	19	616	95.481	89.058	63.523	28.11	35.356	25.29	2.702	77.904	4.25358	55.7483	39.9981	65.2157	NA
2012	NA	autumn	A	8	20	522	96.125	88.161	67.331	31.48	35.812	28.799	2.543	76.125	3.77686	53.2459	42.9772	64.5409	NA
2012	NA	autumn	A	8	21	271	95.529	88.11	62.154	28.408	33.385	26.353	2.061	78.062	3.31596	54.2942	42.3899	64.7038	NA
2012	NA	autumn	A	8	22	147	95.332	89.995	68.147	31.204	36.542	28.501	2.861	75.899	4.19828	54.2108	41.591	64.6338	NA
2012	NA	autumn	A	8	23	747	95.544	88.58	66.65	29.894	36.126	28.046	2.166	77.927	3.24981	55.1478	41.6024	66.8822	NA
2012	NA	autumn	A	8	24	414	95.791	88.601	66.347	31.893	34.363	29.23	2.276	77.156	3.43045	51.93	44.6395	65.5689	NA
2012	NA	autumn	A	8	25	422	95.074	88.04	67.022	29.175	37.901	26.131	3.379	74.142	5.04163	56.4695	38.4889	61.4186	NA
2012	NA	autumn	A	8	26	638	95.628	87.798	66.023	33.021	33.479	30.626	1.981	78.894	3.00047	49.9856	47.0139	68.0324	NA
2012	NA	autumn	A	8	27	52	95.685	89.884	63.56	27.702	34.822	25.438	2.455	77.961	3.86249	56.416	39.7215	65.3257	NA
2012	NA	autumn	A	8	28	722	96.434	89.801	60.67	28.081	32.488	25.94	2.034	80.126	3.35256	53.7152	42.9323	67.2425	NA
2012	NA	autumn	A	8	29	287	95.448	88.688	66.006	31.257	35.079	28.785	2.486	77.814	3.76632	52.6452	43.5885	66.3879	NA
2012	NA	autumn	A	8	30	267	94.921	88.725	62.081	28.852	33.279	26.48	2.297	78.583	3.7	53.5252	42.7748	65.5015	NA
2012	NA	autumn	A	9	1	693	96.774	91.107	52.658	23.41	28.46	22.304	1.33	83.619	2.52573	55.5433	41.931	68.8917	NA
2012	NA	autumn	A	9	2	251	96.471	92.223	53.993	23.673	30.095	22.084	1.721	84.379	3.18745	56.1554	40.6571	71.0685	NA
2012	NA	autumn	A	9	3	738	94.985	91.006	55.597	25.198	30.146	23.553	1.827	82.976	3.28615	54.6774	42.0364	69.3796	NA
2012	NA	autumn	A	9	4	598	96.797	88.525	68.831	31.923	36.75	29.346	2.91	74.708	4.22775	53.6212	42.1511	63.2549	NA
2012	NA	autumn	A	9	5	43	94.866	89.93	60.686	27.675	32.87	25.017	2.563	79.605	4.22338	54.3964	41.3802	66.3926	NA
2012	NA	autumn	A	9	6	132	95.295	89.319	72.018	33.181	37.433	30.175	3.139	71.32	4.35863	53.9268	41.7146	60.1766	NA
2012	NA	autumn	A	9	7	615	96.541	89.487	68.992	33.206	35.56	30.602	2.49	76.715	3.60911	51.8698	44.5211	66.2497	NA
2012	NA	autumn	A	9	8	278	96.357	91.592	69.835	32.014	36.033	28.587	3.038	71.92	4.35025	54.1577	41.4921	59.7909	NA
2012	NA	autumn	A	9	9	622	96.025	89.255	69.898	32.649	36.499	29.507	2.731	74.453	3.90712	53.2905	42.8024	63.451	NA
2012	NA	autumn	A	9	11	658	96.639	90.602	61.802	27.54	32.633	25.6	2.019	78.872	3.26688	55.4383	41.2948	65.8134	NA
2012	NA	autumn	A	9	12	247	96.211	89.801	60.504	26.493	32.918	24.532	1.979	79.369	3.27086	56.2128	40.5163	65.9014	NA
2012	NA	autumn	A	9	13	120	95.849	90.149	62.293	25.711	35.332	22.419	3.041	75.444	4.88177	58.7257	36.3925	60.5798	NA
2012	NA	autumn	A	9	14	294	95.138	88.962	56.367	26.691	29.647	25.35	1.411	81.679	2.50324	52.6478	44.8489	67.4969	NA
2012	NA	autumn	A	9	16	64	96.478	88.287	70.224	32.801	36.814	30.198	2.524	75.362	3.59421	53.2909	43.1149	64.9151	NA
2012	NA	autumn	A	9	17	535	97.397	90.151	59.879	26.84	32.017	24.39	2.45	79.307	4.09158	55.1763	40.7321	65.442	NA
2012	NA	autumn	A	9	18	279	97.501	91.727	55.712	21.832	31.868	20.009	2.036	80.093	3.65451	60.8128	35.5327	64.268	NA
2012	NA	autumn	A	9	19	655	96.822	90.446	62.71	28.997	32.825	26.924	2.158	78.12	3.44124	53.7602	42.7986	65.1092	NA
2012	NA	autumn	A	9	20	563	96.565	87.019	67.215	30.548	36.723	27.076	3.01	74.869	4.47817	54.5518	40.97	62.611	NA
2012	NA	autumn	A	9	22	48	NA	NA	NA	NA	NA	NA	NA	NA	NA	NA	NA	NA	NA
2012	NA	autumn	A	9	23	311	96.865	90.035	59.744	26.43	32.835	24.453	1.923	81.077	3.21873	55.7612	41.02	68.3265	NA
2012	NA	autumn	A	9	24	424	96.224	89.512	70.965	33.66	36.462	30.723	2.622	73.995	3.69478	52.5682	43.7371	63.3552	NA
2012	NA	autumn	A	9	25	642	96.907	88.035	67.146	30.847	35.703	28.474	2.353	75.479	3.5043	54.0598	42.4359	63.4811	NA
2012	NA	autumn	A	9	26	44	NA	NA	NA	NA	NA	NA	NA	NA	NA	NA	NA	NA	NA
2012	NA	autumn	A	9	27	426	97.337	91.858	52.355	23.192	28.895	21.758	1.463	83.911	2.79438	55.7024	41.5032	69.2694	NA
2012	NA	autumn	A	9	28	670	97.198	90.22	60.33	27.373	32.975	25.402	1.946	81.728	3.22559	54.6279	42.1465	69.7132	NA
2012	NA	autumn	A	9	29	129	96.241	91.232	64.677	28.569	35.302	25.557	2.839	75.826	4.3895	55.8282	39.7823	62.6235	NA
2012	NA	autumn	A	9	30	595	97.291	90.461	53.822	27.013	27.674	25.313	1.747	83.903	3.24588	49.8105	46.9436	70.0922	NA
2012	NA	autumn	A	10	1	51	97.484	90.306	65.046	29.215	34.915	26.906	2.624	76.846	4.03407	55.0856	40.8803	64.4037	NA
2012	NA	autumn	A	10	2	327	NA	NA	NA	NA	NA	NA	NA	NA	NA	NA	NA	NA	NA
2012	NA	autumn	A	10	3	562	96.955	91.467	54.411	23.855	29.534	22.488	1.514	83.26	2.78253	56.1578	41.0597	69.2342	NA
2012	NA	autumn	A	10	4	282	96.071	89.75	60.174	26.538	33.484	24.241	2.367	79.764	3.93359	55.8979	40.1685	66.3709	NA
2012	NA	autumn	A	10	5	159	97.2	89.524	61.88	28.793	32.417	26.73	2.092	79.111	3.38074	53.4696	43.1496	66.2427	NA
2012	NA	autumn	A	10	6	433	96.539	89.518	70.954	33.445	36.787	30.58	2.594	74.448	3.65589	52.8638	43.4803	63.9879	NA
2012	NA	autumn	A	10	7	75	96.624	90.073	63.745	27.582	35.023	24.687	2.632	76.789	4.12895	56.7307	39.1403	63.5877	NA
2012	NA	autumn	A	10	8	98	96.608	89.036	65.207	29.08	35.071	26.83	2.485	77.136	3.81094	55.4036	40.7855	64.9363	NA
2012	NA	autumn	A	10	9	322	96.911	89.101	65.356	30.211	34.517	27.681	2.379	77.293	3.64006	53.7747	42.5852	65.2564	NA
2012	NA	autumn	A	10	10	726	NA	NA	NA	NA	NA	NA	NA	NA	NA	NA	NA	NA	NA
2012	NA	autumn	A	10	11	290	96.479	89.537	57.835	25.499	31.805	23.485	2.01	81.093	3.4754	55.9108	40.6138	67.3087	NA
2012	NA	autumn	A	10	12	542	95.65	88.334	64.288	27.244	36.998	24.417	3.135	75.169	4.87649	57.622	37.5016	61.3754	NA
2012	NA	autumn	A	10	13	660	96.357	90.626	61.343	29.54	31.765	27.447	1.94	80.054	3.16255	51.8445	44.9929	67.4845	NA
2012	NA	autumn	A	10	14	417	96.473	90.583	65.034	30.639	33.276	28.039	2.428	76.696	3.73343	52.8877	43.3788	64.1664	NA
2012	NA	autumn	A	10	15	669	97.419	91.744	55.503	24.552	29.512	22.968	1.585	81.115	2.8557	55.7646	41.3797	65.9748	NA
2012	NA	autumn	A	10	16	299	96.645	88.8	60.616	26.268	33.404	24.052	2.215	78.079	3.65415	56.6649	39.6809	63.8363	NA
2012	NA	autumn	A	10	17	190	95.769	88.952	63.087	29.285	33.817	26.14	2.728	76.843	4.32419	53.58	42.0958	63.2935	NA
2012	NA	autumn	A	10	18	221	96.184	88.98	71.207	33.214	37.215	30.311	2.867	74.249	4.02629	53.3557	42.618	63.8364	NA
2012	NA	autumn	A	10	19	434	96.607	88.566	70.457	33.268	36.341	31.089	2.196	75.032	3.11679	52.7825	44.1007	64.5628	NA
2012	NA	autumn	A	10	20	380	96.742	87.538	72.923	33.967	37.486	30.997	2.705	72.63	3.70939	53.4207	42.8699	62.4673	NA
2012	NA	autumn	A	10	23	514	96.45	89.422	57.225	26.901	30.693	25.209	1.796	81.732	3.13849	52.9908	43.8707	68.0769	NA
2012	NA	autumn	A	10	24	432	96.654	90.297	59.085	27.197	30.924	25.466	1.645	80.925	2.78412	53.9697	43.2462	67.716	NA
2012	NA	autumn	A	10	25	530	97.234	89.515	59.865	26.66	32.5	24.953	1.902	80.853	3.17715	55.4665	41.3564	68.0164	NA
2012	NA	autumn	A	10	26	34	96.826	86.685	72.389	31.658	40.257	28.813	3.33	72.359	4.60015	56.2668	39.133	61.816	NA
2012	NA	autumn	A	10	27	364	96.67	89.52	63.958	27.761	35.64	25.169	2.442	78.89	3.81813	56.595	39.5869	66.994	NA
2012	NA	autumn	A	10	28	156	96.861	88.605	67.644	30.359	36.184	27.752	2.598	76.175	3.8407	55.1194	41.0399	64.7788	NA
2012	NA	autumn	A	10	29	212	96.108	88.742	66.743	30.215	36.158	27.396	2.703	75.977	4.04986	54.7293	41.2208	64.0067	NA
2012	NA	autumn	A	10	30	442	95.857	89.788	60.991	28.803	32.272	26.843	1.846	81.149	3.02668	52.775	44.1983	69.0922	NA
2012	NA	autumn	A	11	2	455	96.024	89.432	67.567	31.778	35.018	29.264	2.439	76.737	3.60975	52.9682	43.4221	65.5705	NA
2012	NA	autumn	A	11	3	560	96.546	89.509	55.946	26.265	29.394	24.84	1.704	83.699	3.04579	53.0529	43.9013	70.863	NA
2012	NA	autumn	A	11	4	552	96.675	88.421	63.902	30.775	33.105	28.174	2.038	78.601	3.18926	51.8403	44.9704	66.5128	NA
2012	NA	autumn	A	11	6	423	96.849	89.135	68.366	31.361	35.978	28.946	2.346	76.09	3.43153	54.1278	42.4407	65.0265	NA
2012	NA	autumn	A	11	7	740	97.001	90.751	61.846	27.811	33.233	25.669	2.006	79.882	3.24354	55.0319	41.7246	67.4708	NA
2012	NA	autumn	A	11	8	431	95.227	89.325	66.148	28.632	36.994	26.162	2.617	76.79	3.95628	56.7152	39.3285	64.912	NA
2012	NA	autumn	A	11	9	8	95.344	89.65	70.757	32.787	38.173	27.47	4.444	68.164	6.28065	53.6625	40.0568	55.0066	NA
2012	NA	autumn	A	11	10	711	96.789	90.615	55.655	25.459	29.846	23.812	1.76	82.378	3.16234	54.2557	42.582	68.3371	NA
2012	NA	autumn	A	11	11	304	97.116	87.888	67.663	30.37	36.643	28.029	2.404	77.321	3.5529	55.1158	41.3313	66.4824	NA
2012	NA	autumn	A	11	12	134	96.789	89.096	68.222	28.728	37.912	25.825	3.038	73.692	4.45311	57.8904	37.6565	61.4377	NA
2012	NA	autumn	A	11	13	180	96.378	89.546	61.378	26.473	33.761	23.863	2.493	77.908	4.06172	56.8689	39.0694	64.0066	NA
2012	NA	autumn	A	11	14	703	96.329	90.916	60.966	29.197	31.527	27.118	1.778	79.185	2.91638	52.1094	44.9742	65.858	NA
2012	NA	autumn	A	11	15	451	97.161	89.216	62.215	30.004	31.439	27.887	1.768	80.507	2.84176	51.7737	45.3846	68.6683	NA
2012	NA	autumn	A	11	17	424	97.12	88.157	68.405	32.031	35.825	29.579	2.366	76.536	3.45881	53.1745	43.3667	65.6984	NA
2012	NA	autumn	A	11	18	50	97.101	90.465	68.386	30.815	36.354	27.84	2.857	73.394	4.17776	54.9396	40.8826	61.0944	NA
2012	NA	autumn	A	11	19	111	95.697	91.479	66.965	30.118	36.791	26.309	3.231	70.825	4.82491	55.0243	40.1508	56.4325	NA
2012	NA	autumn	A	11	20	597	94.933	87.051	58.965	27.278	32.478	25.587	1.882	79.528	3.19172	53.7387	43.0696	65.2811	NA
2012	NA	autumn	A	11	21	231	95.815	89.165	70.39	30.335	39.388	26.587	3.447	70.301	4.897	56.9044	38.1986	57.8079	NA
2012	NA	autumn	A	11	22	621	96.428	88.998	65.737	28.726	36.437	26.426	2.475	75.725	3.765	56.3016	39.9334	63.0725	NA
2012	NA	autumn	A	11	23	712	95.791	90.523	59.551	28.51	31.032	26.896	1.494	81.083	2.50877	52.1251	45.3662	68.234	NA
2012	NA	autumn	A	11	24	696	96.261	88.636	65.767	29.338	35.397	26.887	2.392	74.922	3.63708	55.391	40.9719	61.8684	NA
2012	NA	autumn	A	11	25	436	95.4	90.008	61.346	28.313	32.546	26.813	1.784	79.244	2.9081	53.847	43.2449	66.1657	NA
2012	NA	autumn	A	11	26	704	95.961	90.203	58.919	27.143	30.846	25.703	1.562	80.656	2.6511	53.9317	43.4172	67.1685	NA
2012	NA	autumn	A	11	27	40	96.165	87.767	69.22	28.639	40.611	25.581	3.423	73.646	4.9451	58.6261	36.4288	61.9272	NA
2012	NA	autumn	A	11	28	585	96.37	89.315	69.458	32.773	36.427	29.814	2.709	74.537	3.9002	52.8161	43.2837	63.3404	NA
2012	NA	autumn	A	11	29	131	95.59	89.119	67.755	29.841	37.903	26.791	3.161	74.084	4.66534	55.9575	39.3772	61.7504	NA
2012	NA	autumn	A	11	30	516	96.79	89.388	61.291	27.721	32.283	26.228	1.966	79.908	3.20765	54.7715	42.0209	67.2187	NA
2012	NA	autumn	A	12	1	377	96.278	89.302	68.587	30.786	36.383	28.258	2.565	74.286	3.73978	55.1139	41.1463	62.5089	NA
2012	NA	autumn	A	12	2	39	95.461	88.977	67.082	33.347	34.04	31.053	2.174	78.087	3.24081	50.2892	46.47	67.334	NA
2012	NA	autumn	A	12	3	564	95.973	90.385	54.141	24.617	29.237	23.721	1.35	83.761	2.49349	54.5317	42.9748	70.0061	NA
2012	NA	autumn	A	12	4	752	96.488	89.237	59.289	28.11	31.51	26.423	1.895	81.452	3.19621	52.5882	44.2156	68.716	NA
2012	NA	autumn	A	12	5	257	95.408	90.331	66.397	28.973	36.111	26.304	3.094	73.695	4.65985	56.364	38.9762	60.3822	NA
2012	NA	autumn	A	12	6	756	96.131	91.864	55.211	24.903	29.306	23.3	1.622	82.196	2.93782	54.8949	42.1673	67.7528	NA
2012	NA	autumn	A	12	7	280	95.932	88.409	61.989	27.369	33.909	25.529	2.096	79.318	3.38125	55.8486	40.7701	66.636	NA
2012	NA	autumn	A	12	8	531	96.122	86.869	69.142	31.677	37.492	29.185	2.911	74.52	4.21018	54.1856	41.6042	63.1483	NA
2012	NA	autumn	A	12	9	715	95.372	89.531	65.514	31.523	33.301	29.218	2.092	76.231	3.19321	51.8836	44.9232	63.7192	NA
2012	NA	autumn	A	12	10	760	96.567	88.904	69.397	31.93	36.807	29.592	2.652	75.303	3.82149	53.9894	42.1891	64.412	NA
2012	NA	autumn	A	12	11	648	96.408	90.482	68.211	30.78	37.454	27.98	3.272	73.498	4.79688	54.8753	40.3278	61.147	NA
2012	NA	autumn	A	12	12	369	95.105	90.853	68.872	29.812	38.403	26.414	3.439	70.65	4.99332	56.7139	38.2928	57.3847	NA
2012	NA	autumn	A	12	13	122	94.867	92.698	66.797	28.543	37.949	23.775	4.119	68.881	6.16644	57.269	36.5645	53.4126	NA
2012	NA	autumn	A	12	14	639	95.819	87.635	68.017	34.353	34.726	31.581	2.316	76.813	3.40503	49.4935	47.1015	65.91	NA
2012	NA	autumn	A	12	16	561	96.687	90.006	58.739	26.007	31.554	24.127	1.907	79.87	3.24657	55.7245	41.029	65.7298	NA
2012	NA	autumn	A	12	17	577	95.485	88.604	65.16	30.705	33.993	28.282	2.482	76.58	3.80909	52.8775	43.3134	64.0577	NA
2012	NA	autumn	A	12	18	86	96.377	88.877	64.931	27.908	36.11	25.629	2.5	76.339	3.85024	57.019	39.1308	63.5598	NA
2012	NA	autumn	A	12	19	305	NA	NA	NA	NA	NA	NA	NA	NA	NA	NA	NA	NA	NA
2012	NA	autumn	A	12	20	545	96.315	89.673	58.569	27.579	30.655	26.081	1.565	82.066	2.67206	52.912	44.416	69.3797	NA
2012	NA	autumn	A	12	21	512	96.453	88.359	63.073	28.346	34.768	26.616	2.011	79.445	3.18837	55.0584	41.7532	67.4108	NA
2012	NA	autumn	A	12	22	119	95.45	89.258	61.015	25.246	35.512	22.277	2.808	76.605	4.60215	58.6233	36.7746	61.657	NA
2012	NA	autumn	A	12	23	192	96.42	87.693	69.719	30.673	38.854	28.092	2.985	74.191	4.28147	56.0048	39.7137	62.9814	NA
2012	NA	autumn	A	12	24	66	96.618	90.474	63.91	27.881	35.472	25.216	2.655	76.527	4.15428	56.3746	39.4711	63.2718	NA
2012	NA	autumn	A	12	25	374	96.4	88.507	67.802	30.214	36.373	27.926	2.325	75.401	3.4291	55.4379	41.133	63.7194	NA
2012	NA	autumn	A	12	26	757	95.798	91.164	61.69	28.169	32.397	26.778	1.654	80.603	2.68115	54.3378	42.981	68.5573	NA
2012	NA	autumn	A	12	27	688	96.509	89.371	63.472	27.949	34.334	26.184	2.1	76.835	3.30855	55.9664	40.725	63.5036	NA
2012	NA	autumn	A	12	28	452	96.534	89.573	63.584	28.222	34.723	25.914	2.426	77.788	3.81543	55.6146	40.57	65.0667	NA
2012	NA	autumn	A	12	29	593	95.484	87.765	66.678	31.015	35.757	28.82	2.669	75.605	4.00282	53.4854	42.5118	63.4137	NA
2012	NA	autumn	A	12	30	301	96.764	88.284	65.342	27.906	37.41	25.531	2.88	76.217	4.40758	57.2924	38.3	63.6023	NA
2012	NA	autumn	A	13	1	77	97.379	89.319	63.667	28.211	34.177	25.93	2.348	76.194	3.68794	55.6898	40.6223	62.6086	NA
2012	NA	autumn	A	13	2	568	97.576	89.54	60.487	28.363	31.439	26.132	2.093	78.628	3.46025	53.1089	43.4308	64.6668	NA
2012	NA	autumn	A	13	3	415	96.447	89.109	64.055	29.622	34.444	27.303	2.051	77.99	3.20194	53.7554	43.0427	65.6389	NA
2012	NA	autumn	A	13	4	381	95.705	89.134	69.106	31.874	38.168	27.888	3.317	72.629	4.79987	53.8767	41.3235	60.3927	NA
2012	NA	autumn	A	13	5	439	97.203	89.808	70.843	34.088	35.883	30.825	2.562	72.395	3.61645	51.8823	44.5012	61.0336	NA
2012	NA	autumn	A	13	6	35	95.805	91.628	57.773	25.107	34.131	20.903	3.068	76.235	5.31044	56.542	38.1476	58.8649	NA
2012	NA	autumn	A	13	7	719	96.922	90.238	64.24	30.519	33.804	28.243	1.931	77.804	3.00592	52.4922	44.5019	65.4483	NA
2012	NA	autumn	A	13	8	157	96.06	86.429	71.632	31.43	40.3	28.926	3.256	74.194	4.54545	56.123	39.3316	63.9742	NA
2012	NA	autumn	A	13	9	226	NA	NA	NA	NA	NA	NA	NA	NA	NA	NA	NA	NA	NA
2012	NA	autumn	A	13	10	49	96.491	90.221	65.554	28.688	36.298	25.696	3.013	74.886	4.59621	56.2376	39.1662	61.6896	NA
2012	NA	autumn	A	13	11	618	95.99	87.972	65.042	28.814	37.124	25.741	2.872	76.049	4.41561	55.6994	39.885	63.1761	NA
2012	NA	autumn	A	13	13	727	96.606	89.032	66.052	32.465	33.851	29.762	2.193	78.169	3.32011	50.8493	45.8306	66.9488	NA
2012	NA	autumn	A	13	14	148	94.565	90.737	68.99	30.961	38.241	27.074	3.674	70.586	5.32541	55.1225	39.5521	57.3648	NA
2012	NA	autumn	A	13	15	627	97.089	89.879	63.695	30.206	32.909	27.986	2.039	77.751	3.20119	52.5771	44.2217	65.0695	NA
2012	NA	autumn	A	13	16	181	97.093	89.212	54.81	23.248	30.856	21.225	1.96	80.835	3.57599	57.5844	38.8396	65.0338	NA
2012	NA	autumn	A	13	18	647	96.869	89.571	66.537	30.004	36.225	27.514	2.572	77.228	3.86552	54.9063	41.2282	65.7754	NA
2012	NA	autumn	A	13	19	541	95.704	89.911	60.378	27.511	32.186	25.138	2.262	79.252	3.7464	54.4354	41.8182	65.6365	NA
2012	NA	autumn	A	13	20	440	96.534	91.041	64.366	30.326	33.398	28.054	2.039	77.613	3.16782	52.8851	43.9471	65.2192	NA
2012	NA	autumn	A	13	21	581	97.815	91.803	57.746	27.451	29.543	25.146	2.257	79.986	3.9085	52.4625	43.629	65.3413	NA
2012	NA	autumn	A	13	22	456	96.28	89.423	70.715	33.228	37.15	29.771	2.827	73.181	3.99774	53.0114	42.9909	62.0745	NA
2012	NA	autumn	A	13	23	378	96.645	91.734	72.093	33.903	37.176	30.084	3.11	70.252	4.31387	52.9732	42.7129	58.7366	NA
2012	NA	autumn	A	13	24	652	96.33	88.739	69.678	32.301	37.154	29.201	2.836	74.004	4.07015	53.6425	42.2874	62.6912	NA
2012	NA	autumn	A	13	25	680	97.363	91.646	55.12	24.543	30.187	22.991	1.53	81.952	2.77576	55.4735	41.7507	67.2569	NA
2012	NA	autumn	A	13	26	36	96.02	88.7	66.532	27.572	39.667	23.478	3.899	71.22	5.86034	58.5583	35.5814	56.7426	NA
2012	NA	autumn	A	13	27	724	96.212	89.165	62.266	27.391	34.232	25.171	2.122	78.639	3.40796	56.0097	40.5823	65.694	NA
2012	NA	autumn	A	13	28	158	96.236	90.907	69.779	27.9	40.446	24.211	3.817	69.578	5.47013	60.0166	34.5132	56.4024	NA
2012	NA	autumn	A	13	29	5	95.685	88.011	72.962	33.322	39.111	29.966	3.358	70.512	4.6024	54.3297	41.068	59.5844	NA
2012	NA	autumn	A	13	30	720	97.037	89.774	61.861	29.181	32.373	27.064	1.705	79.741	2.75618	52.8281	44.4157	67.2508	NA
2012	NA	autumn	A	14	1	56	95.869	88.618	65.942	28.086	39.312	23.996	3.416	74.047	5.18031	57.408	37.4117	60.6427	NA
2012	NA	autumn	A	14	2	723	97.225	89.516	54.414	26.663	28.44	25.315	1.121	84.289	2.06013	50.9997	46.9401	71.1269	NA
2012	NA	autumn	A	14	3	52	96.3	89.287	62.227	27.18	34.438	24.787	2.355	76.681	3.78453	56.3212	39.8943	62.5259	NA
2012	NA	autumn	A	14	4	663	96.891	89.629	59.856	28.137	31.588	26.575	1.637	80.046	2.7349	52.9922	44.2729	66.6633	NA
2012	NA	autumn	A	14	5	253	96.592	91.34	52.169	23.704	28.405	22.663	1.312	84.26	2.5149	54.5631	42.922	69.8288	NA
2012	NA	autumn	A	14	7	667	95.835	88.99	62.21	31.166	31.396	29.512	1.474	81.112	2.36939	49.9019	47.7287	69.6383	NA
2012	NA	autumn	A	14	8	572	96.363	90.638	58.816	25.23	33.243	22.972	2.332	80.057	3.96491	57.1035	38.9316	66.0926	NA
2012	NA	autumn	A	14	9	284	NA	NA	NA	NA	NA	NA	NA	NA	NA	NA	NA	NA	NA
2012	NA	autumn	A	14	10	300	97.254	90.321	62.232	29.048	32.625	26.833	1.911	79.328	3.07077	53.323	43.6062	66.7824	NA
2012	NA	autumn	A	14	11	329	96.904	90.356	59.759	26.291	32.696	24.443	1.788	79.847	2.99202	56.005	41.003	66.2762	NA
2012	NA	autumn	A	14	12	576	96.501	91.447	51.537	21.912	28.83	20.452	1.564	84.221	3.03471	57.483	39.4823	69.3832	NA
2012	NA	autumn	A	14	13	312	96.589	90.272	65.306	29.231	36.543	26.253	2.727	75.835	4.17573	55.2399	40.5843	62.9973	NA
2012	NA	autumn	A	14	14	73	96.734	90.84	66.679	29.997	35.871	26.952	2.868	74.383	4.3012	55.0128	40.686	61.5816	NA
2012	NA	autumn	A	14	15	296	96.346	89.378	60.329	28.29	31.683	26.875	1.51	81.384	2.50294	53.1071	44.3899	69.1425	NA
2012	NA	autumn	A	14	16	729	95.677	89.898	63.958	31.742	32.513	29.807	1.644	80.155	2.57044	50.3706	47.059	68.9718	NA
2012	NA	autumn	A	14	17	82	95.6	91.464	61.626	26.897	33.847	24.029	2.577	77.036	4.18168	56.3545	39.4639	62.7365	NA
2012	NA	autumn	A	14	18	115	96.5	89.122	65.836	30.915	34.282	28.118	2.54	76.062	3.85807	53.0424	43.0995	63.64	NA
2012	NA	autumn	A	14	19	214	96.593	87.891	65.123	27.127	38.817	23.968	3.249	76.15	4.98902	58.345	36.666	63.377	NA
2012	NA	autumn	A	14	20	553	97.484	89.534	56.688	26.288	30.664	24.594	1.783	82.584	3.14529	53.6269	43.2278	69.2774	NA
2012	NA	autumn	A	14	21	31	96.535	87.806	66.276	28.9	37.75	25.766	2.795	75.599	4.21721	56.3945	39.3883	63.1828	NA
2012	NA	autumn	A	14	22	716	96.834	89.821	57.207	27.018	29.821	25.581	1.338	82.34	2.33887	52.7715	44.8896	69.1297	NA
2012	NA	autumn	A	14	23	23	95.738	87.601	67.237	28.637	38.272	25.935	2.964	75.563	4.40829	57.4089	38.1828	63.6554	NA
2012	NA	autumn	A	14	24	676	96.219	90.019	61.947	29.745	31.843	28.063	1.597	79.424	2.57801	51.9831	45.4388	66.7845	NA
2012	NA	autumn	A	14	25	15	95.496	90.281	64.535	29.231	35.123	26.551	2.552	77.398	3.95444	54.7052	41.3404	64.9771	NA
2012	NA	autumn	A	14	26	53	NA	NA	NA	NA	NA	NA	NA	NA	NA	NA	NA	NA	NA
2012	NA	autumn	A	14	27	741	96.95	89.516	61.035	27.313	33.085	25.433	1.882	80.578	3.08348	55.2503	41.6663	68.1789	NA
2012	NA	autumn	A	14	28	601	96.56	88.415	64.381	29.854	34.339	27.317	2.485	76.933	3.85983	53.6292	42.511	64.1711	NA
2012	NA	autumn	A	14	29	370	94.767	89.757	67.095	31.275	35.875	28.079	2.725	75.21	4.06141	53.387	42.5516	63.0524	NA
2012	NA	autumn	A	14	30	74	94.976	87.789	68.597	33.016	36.399	30.219	2.844	75.719	4.14595	51.8696	43.9844	64.6034	NA
2012	NA	autumn	A	15	1	152	96.476	89.934	64.034	27.108	35.713	24.471	2.528	76.263	3.9479	57.6662	38.3859	62.9306	NA
2012	NA	autumn	A	15	2	222	95.432	89.245	66.532	28.636	37.497	25.416	3.062	74.386	4.6023	56.9591	38.4386	61.5012	NA
2012	NA	autumn	A	15	3	263	94.84	88.386	67.592	29.52	37.973	26.658	3.07	73.81	4.54196	56.3262	39.1318	61.2528	NA
2012	NA	autumn	A	15	5	85	96.393	90.307	68.756	28.415	38.836	25.061	3.523	71.105	5.12392	58.6727	36.2034	57.9746	NA
2012	NA	autumn	A	15	6	506	96.654	89.243	64.712	30.888	33.848	28.435	2.195	76.707	3.39195	52.2685	44.3395	64.0051	NA
2012	NA	autumn	A	15	8	511	96.368	89.307	64	28.25	35.521	25.874	2.328	77.718	3.6375	55.8594	40.5031	65.1844	NA
2012	NA	autumn	A	15	9	523	97.035	90.971	60.158	26.863	32.476	24.561	2.186	78.233	3.63376	55.3459	41.0203	63.8169	NA
2012	NA	autumn	A	15	11	308	94.443	90.703	65.442	29.3	36.389	25.64	3.215	73.476	4.91275	55.2275	39.8597	59.4695	NA
2012	NA	autumn	A	15	12	102	96.632	88.327	67.156	29.499	37.19	26.827	2.94	74.783	4.37787	56.0739	39.5482	62.4501	NA
2012	NA	autumn	A	15	13	272	96.439	89.29	61.207	27.855	33.115	25.64	2.035	79.391	3.32478	54.4905	42.1847	66.329	NA
2012	NA	autumn	A	15	14	443	96.133	88.918	66.356	32.183	33.803	29.732	2.042	76.268	3.07734	51.4995	45.4232	64.2353	NA
2012	NA	autumn	A	15	15	643	96.502	88.836	67.635	32.386	34.659	30.55	1.588	77.998	2.3479	52.1165	45.5356	67.4695	NA
2012	NA	autumn	A	15	16	149	96.46	90.254	65.306	28.107	36.663	25.256	2.783	75.115	4.26148	56.9611	38.7774	61.8948	NA
2012	NA	autumn	A	15	17	749	96.805	91.534	55.059	24.38	30.093	23.006	1.306	83.712	2.372	55.7202	41.9078	70.4172	NA
2012	NA	autumn	A	15	18	427	96.549	90.05	59.286	25.444	33.078	23.17	2.145	79.017	3.61805	57.0826	39.2993	64.6072	NA
2012	NA	autumn	A	15	19	273	96.591	88.607	62.657	29.329	32.94	27.38	1.717	78.748	2.74032	53.1912	44.0685	66.082	NA
2012	NA	autumn	A	15	20	153	96.215	90.184	75.264	34.134	39.638	30.335	3.574	67.996	4.74862	54.6476	40.6037	57.4777	NA
2012	NA	autumn	A	15	22	313	96.958	89.363	60.557	28.743	31.523	26.844	1.639	79.971	2.70654	52.5356	44.7578	66.9254	NA
2012	NA	autumn	A	15	23	420	96.682	90.428	62.859	28.529	33.487	26.184	2.076	78.434	3.30263	54.6143	42.0831	65.6915	NA
2012	NA	autumn	A	15	24	537	97.157	89.479	63.245	27.814	34.943	25.338	2.462	76.256	3.8928	56.0218	40.0854	62.4571	NA
2012	NA	autumn	A	15	25	97	95.346	89.681	64.119	29.616	34.151	27.128	2.279	77.652	3.55433	53.8109	42.6348	65.1461	NA
2012	NA	autumn	A	15	26	167	96.096	88.384	67.907	30.69	36.917	27.683	2.761	74.712	4.06585	54.8058	41.1283	62.7608	NA
2012	NA	autumn	A	15	27	640	96.914	90.243	57.516	26.354	31.545	24.357	1.721	81.953	2.99221	54.1797	42.8281	68.6226	NA
2012	NA	autumn	A	15	28	259	96.535	90.302	64.08	29.373	33.788	26.433	2.363	76.194	3.68758	54.162	42.1504	62.8496	NA
2012	NA	autumn	A	15	29	432	97.143	91.01	54.607	23.86	30.333	22.162	1.469	82.823	2.69013	56.306	41.0039	68.5443	NA
2012	NA	autumn	A	15	30	549	96.313	89.432	59.415	29.458	30.39	27.421	1.634	81.391	2.75015	50.4199	46.8299	68.6796	NA
2012	NA	autumn	A	16	1	126	96.67	88.569	66.498	30.434	36.214	28.012	2.339	78.487	3.5174	54.2332	42.2494	67.6487	NA
2012	NA	autumn	A	16	2	81	96.999	89.734	67.098	29.836	36.585	27.57	2.478	76.446	3.69311	55.5337	40.7732	64.8961	NA
2012	NA	autumn	A	16	3	106	96.636	89.805	63.577	27.759	34.839	25.623	2.269	78.629	3.5689	56.338	40.0931	66.3856	NA
2012	NA	autumn	A	16	4	325	96.283	87.593	67.261	32.243	34.75	30.268	1.93	77.328	2.86942	52.0629	45.0677	66.2925	NA
2012	NA	autumn	A	16	5	172	96.772	87.94	68.231	28.997	39.24	26.277	3.148	74.23	4.61374	57.5017	37.8845	62.2312	NA
2012	NA	autumn	A	16	6	114	95.704	90.121	67.746	28.644	38.404	25.442	3.314	72.75	4.8918	57.7185	37.3897	59.7762	NA
2012	NA	autumn	A	16	7	447	96.11	89.187	70.96	33.804	36.738	30.648	2.599	73.976	3.66263	52.3619	43.9755	63.3258	NA
2012	NA	autumn	A	16	8	707	96.492	88.978	64.964	30.177	34.105	28.252	1.907	77.521	2.93547	53.5481	43.5164	65.3978	NA
2012	NA	autumn	A	16	9	202	94.278	89.246	67.893	31.371	36.872	27.932	3.272	73.235	4.81935	53.7935	41.3872	60.5777	NA
2012	NA	autumn	A	16	10	683	96.04	89.482	65.026	31.509	33.084	29.61	1.667	78.223	2.56359	51.544	45.8924	66.5103	NA
2012	NA	autumn	A	16	11	580	97.223	91.704	52.51	23.516	28.455	22.109	1.615	83.51	3.0756	55.2161	41.7082	68.5965	NA
2012	NA	autumn	A	16	12	699	96.586	90.417	64.309	29.531	33.815	27.498	1.948	77.256	3.02913	54.0795	42.8914	64.6333	NA
2012	NA	autumn	A	16	13	234	97.235	90.297	66.475	34.495	31.618	32.24	1.802	78.187	2.71079	48.1083	49.1809	67.1862	NA
2012	NA	autumn	A	16	14	679	96.596	89.426	69.492	31.061	37.912	28.401	2.882	74.425	4.14724	55.3028	40.55	63.1972	NA
2012	NA	autumn	A	16	15	427	97.124	90.791	61.748	27.789	32.594	25.994	1.709	78.681	2.7677	54.9961	42.2362	65.4742	NA
2012	NA	autumn	A	16	16	708	96.869	89.221	65.167	31.227	33.883	29.396	1.88	77.845	2.8849	52.0816	45.0335	66.0027	NA
2012	NA	autumn	A	16	17	107	96.23	90.28	60.891	25.996	34.445	23.56	2.291	78.832	3.76246	57.3073	38.9302	65.2362	NA
2012	NA	autumn	A	16	18	309	96.579	89.131	62.708	26.832	35.688	24.57	2.232	77.702	3.55935	57.2112	39.2294	64.4415	NA
2012	NA	autumn	A	16	19	78	95.296	89.634	63.774	27.869	35.629	25.396	2.559	77.247	4.01261	56.3004	39.687	64.3225	NA
2012	NA	autumn	A	16	20	58	96.408	87.289	64.389	31.192	34.118	28.883	1.826	78.645	2.83589	51.5569	45.6072	66.8344	NA
2012	NA	autumn	A	16	22	668	96.534	89.972	62.576	30.357	32.357	28.116	1.75	79.432	2.7966	51.4878	45.7156	67.1312	NA
2012	NA	autumn	A	16	23	649	97.284	90.468	62.666	28.196	32.846	26.047	1.882	78.153	3.00322	55.0059	41.9909	65.1374	NA
2012	NA	autumn	A	16	24	1	96.301	88.652	66.542	30.871	35.31	28.597	2.044	77.103	3.07174	53.6067	43.3215	65.5902	NA
2012	NA	autumn	A	16	25	46	96.067	88.474	72.076	32.123	39.887	29.359	2.859	72.659	3.96665	55.4318	40.6016	62.0664	NA
2012	NA	autumn	A	16	26	223	96.402	88.6	66.354	30.302	36.127	27.715	2.237	77.5	3.37131	54.3328	42.2959	66.091	NA
2012	NA	autumn	A	16	27	528	95.903	87.477	70.257	32.47	37.563	29.524	3.296	73.541	4.69135	53.784	41.5247	62.3397	NA
2012	NA	autumn	A	16	29	269	96.56	88.819	63.914	28.856	34.019	27.105	1.896	78.01	2.96649	54.8518	42.1817	65.5944	NA
2012	NA	autumn	A	17	1	662	96.213	88.599	64.778	30.716	33.969	28.539	2.163	79.112	3.3391	52.5827	44.0782	67.7545	NA
2012	NA	autumn	A	17	2	61	96.2	89.103	66.06	28.407	36.928	25.994	2.501	77.335	3.78595	56.9982	39.2159	65.6903	NA
2012	NA	autumn	A	17	3	430	95.838	89.293	63.187	27.377	35.305	25.356	2.204	79.578	3.48806	56.673	39.8389	67.6801	NA
2012	NA	autumn	A	17	4	110	96.566	89.787	57.844	26.246	32.362	24.473	2.051	82.759	3.54574	54.6262	41.828	70.194	NA
2012	NA	autumn	A	17	5	600	96.56	91.067	54.533	24.692	30.102	23.249	1.686	83.297	3.09171	54.721	42.1873	69.3708	NA
2012	NA	autumn	A	17	6	96	96.338	88.869	65.206	28.321	36.727	25.809	2.625	76.97	4.0257	56.5669	39.4074	64.6812	NA
2012	NA	autumn	A	17	7	276	95.77	88.36	61.178	28.002	33.28	26.24	1.808	80.952	2.95531	54.2286	42.816	68.8646	NA
2012	NA	autumn	A	17	8	191	96.743	88.659	64.628	30.674	34.542	28.122	2.302	79.799	3.56192	52.5376	43.9005	68.7427	NA
2012	NA	autumn	A	17	9	671	97.268	90.935	62.814	29.052	33.202	27.296	1.859	79.682	2.95953	53.7492	43.2913	67.6537	NA
2012	NA	autumn	A	17	10	736	96.124	90.694	61.057	27.154	33.285	25.266	2.013	80.758	3.29692	55.5268	41.1763	68.4852	NA
2012	NA	autumn	A	17	11	584	95.557	89.842	60.947	28.272	33.123	25.968	2.348	79.88	3.85253	53.6122	42.5353	66.9877	NA
2012	NA	autumn	A	17	12	519	95.87	88.744	59.973	29.319	31.537	27.448	2.071	81.283	3.45322	51.113	45.4338	68.791	NA
2012	NA	autumn	A	17	13	544	96.205	89.147	60.493	26.017	33.713	23.44	2.736	76.996	4.52284	56.9917	38.4854	61.9725	NA
2012	NA	autumn	A	17	14	687	96.294	91.186	55.04	24.88	29.989	23.643	1.458	82.881	2.64898	54.7965	42.5545	68.8972	NA
2012	NA	autumn	A	17	15	230	95.785	88.175	61.901	29.725	32.324	27.762	2.079	80.188	3.35859	51.9798	44.6616	67.9941	NA
2012	NA	autumn	A	17	16	293	96.135	89.477	57.582	27.981	30.595	26.137	1.815	82.651	3.15203	51.4067	45.4413	69.8708	NA
2012	NA	autumn	A	17	17	210	95.848	89.946	58.242	25.725	32.366	23.605	2.216	82.163	3.80481	55.8308	40.3643	69.3743	NA
2012	NA	autumn	A	17	18	448	96.217	90.546	60.735	30.286	30.886	28.048	2.056	80.472	3.3852	50.1342	46.4806	67.8472	NA
2012	NA	autumn	A	17	19	428	96.035	89.258	65.366	30.277	35.1	28.669	1.892	79.376	2.89447	53.6808	43.4247	68.4484	NA
2012	NA	autumn	A	17	20	127	95.555	87.749	70.341	32.475	38.491	29.466	3.09	73.236	4.39289	53.832	41.7751	61.9511	NA
2012	NA	autumn	A	17	21	123	95.964	88.071	66.254	28.093	37.866	25.533	2.979	75.932	4.49633	57.598	37.9056	63.6731	NA
2012	NA	autumn	A	17	22	565	96.023	88.989	54.6	23.104	31.113	21.6	1.957	83.329	3.58425	57.685	38.7308	69.467	NA
2012	NA	autumn	A	17	23	103	95.552	89.408	63.757	29.391	34.049	27.459	1.932	79.385	3.03026	53.9015	43.0682	67.6663	NA
2012	NA	autumn	A	17	24	664	95.795	88.825	58.7	27.749	32.09	25.266	2.373	81.036	4.04259	52.7274	43.23	67.6934	NA
2012	NA	autumn	A	17	25	520	94.972	88.968	57.039	27.14	30.875	25.69	1.564	83.721	2.74198	52.4185	44.8395	71.4599	NA
2012	NA	autumn	A	17	26	524	95.88	88.739	54.733	24.001	31.246	22.486	1.67	83.76	3.05118	56.1489	40.7999	70.3287	NA
2012	NA	autumn	A	17	27	672	96.406	90.589	54.151	24.639	30.327	22.95	1.769	84.004	3.26679	54.4995	42.2338	70.4604	NA
2012	NA	autumn	A	17	28	700	95.855	91.062	58.087	26.068	31.236	24.34	1.901	80.523	3.27268	55.1225	41.6048	66.4693	NA
2012	NA	autumn	A	17	29	366	94.887	90.187	60.233	25.894	33.73	23.788	2.055	80.898	3.41175	57.0103	39.578	68.2865	NA
2012	NA	autumn	A	17	30	285	95.74	88.542	64.296	30.761	33.108	29.093	1.734	79.663	2.6969	52.1572	45.1459	68.3697	NA
2012	NA	autumn	A	18	1	695	95.932	90.125	58.466	28.44	30.266	27.148	1.459	82.896	2.49547	51.3563	46.1482	70.7454	NA
2012	NA	autumn	A	18	2	316	95.653	88.457	63.545	29.835	34.497	27.463	2.64	79.65	4.15454	53.049	42.7964	67.9755	NA
2012	NA	autumn	A	18	3	320	94.64	87.7	67.323	31.064	36.744	28.312	2.628	75.459	3.90357	53.8583	42.2382	63.5474	NA
2012	NA	autumn	A	18	4	536	95.617	87.685	63.625	30.707	33.455	29.086	1.927	80.099	3.02868	51.7375	45.2338	68.7214	NA
2012	NA	autumn	A	18	5	249	96.234	89.395	63.413	28.791	34.457	26.571	2.499	79.634	3.94083	54.5976	41.4615	67.8836	NA
2012	NA	autumn	A	18	6	675	96.249	87.326	64.911	27.888	37.138	25.904	2.65	79.444	4.08251	57.0366	38.8809	68.332	NA
2012	NA	autumn	A	18	7	65	95.301	89.622	66.145	30.475	35.219	27.832	2.475	76.159	3.74178	53.927	42.3312	63.9565	NA
2012	NA	autumn	A	18	8	515	95.476	88.324	64.83	31.116	33.982	29.202	2.24	79.199	3.45519	52.0037	44.5411	67.9145	NA
2012	NA	autumn	A	18	9	556	96.234	90.371	60.693	29.162	31.45	27.39	1.756	81.672	2.89325	51.9516	45.1551	69.8021	NA
2012	NA	autumn	A	18	10	592	95.466	88.98	58.834	29.041	30.992	27.267	1.725	82.237	2.93198	50.6391	46.4289	69.8083	NA
2012	NA	autumn	A	18	11	502	95.456	89.428	61.239	29.155	32.413	26.567	2.508	78.312	4.09543	52.3914	43.5131	64.5847	NA
2012	NA	autumn	A	18	12	218	95.9	89.53	59.195	27.358	31.998	25.43	2.046	81.336	3.45637	53.7833	42.7604	68.4703	NA
2012	NA	autumn	A	18	13	540	95.267	88.963	64.308	30.556	33.945	27.843	2.724	78.06	4.23586	52.4849	43.2792	65.8829	NA
2012	NA	autumn	A	18	14	435	95.576	89.357	63.285	30.684	32.822	28.925	1.807	80.747	2.85534	51.5146	45.6301	69.5773	NA
2012	NA	autumn	A	18	16	737	96.008	90.258	58.006	25.746	31.271	24.391	1.694	81.794	2.92039	55.6149	41.4647	68.6136	NA
2012	NA	autumn	A	18	17	629	95.604	88.834	63.246	29.245	34.263	26.743	2.226	78.742	3.51959	53.7599	42.7205	66.3884	NA
2012	NA	autumn	A	18	18	532	96.178	90.396	59.555	26.358	32.964	24.918	1.963	81.155	3.29611	55.7418	40.9621	68.357	NA
2012	NA	autumn	A	18	19	277	95.041	87.344	64.651	31.783	34.201	29.755	2.028	80.176	3.13684	50.8391	46.024	69.3369	NA
2012	NA	autumn	A	18	20	326	NA	NA	NA	NA	NA	NA	NA	NA	NA	NA	NA	NA	NA
2012	NA	autumn	A	18	21	659	95.623	88.83	65.2	29.811	34.58	27.804	2.255	79.14	3.45859	54.2776	42.2638	68.0061	NA
2012	NA	autumn	A	18	22	281	95.669	89.341	59.95	29.364	31.727	27.531	1.855	82.272	3.09425	51.0192	45.8866	70.4287	NA
2012	NA	autumn	A	18	23	219	96.342	91.591	55.41	25.121	30.154	23.069	2.141	82.405	3.86392	54.6634	41.4727	68.2458	NA
2012	NA	autumn	A	18	24	246	95.339	88.628	65.037	31.176	34.228	29.534	1.607	80.335	2.4709	52.0642	45.4649	69.7634	NA
2012	NA	autumn	A	18	25	589	95.686	91.509	56.499	25.785	30.254	24.007	2.032	81.624	3.59652	54.362	42.0415	67.4755	NA
2012	NA	autumn	A	18	26	145	95.428	91.09	63.698	28.704	34.338	26.049	2.641	76.461	4.14613	54.9374	40.9165	63.0459	NA
2012	NA	autumn	A	18	27	614	96.049	89.792	69.724	32.197	36.897	29.202	2.951	74.677	4.2324	53.8222	41.9454	63.6811	NA
2012	NA	autumn	A	18	28	297	95.523	89.952	62.615	30.877	31.914	28.751	1.769	81.016	2.8252	50.6875	46.4873	69.6814	NA
2012	NA	autumn	A	18	29	9	NA	NA	NA	NA	NA	NA	NA	NA	NA	NA	NA	NA	NA
2012	NA	autumn	A	19	1	645	96.382	90.588	57.116	24.661	31.922	23.414	1.588	83.476	2.78031	56.823	40.3967	71.0694	NA
2012	NA	autumn	A	19	2	208	95.403	88.813	64.806	27.952	36.116	26.166	2.226	78.618	3.43487	56.8682	39.6969	67.0061	NA
2012	NA	autumn	A	19	3	691	96.084	89.219	64.264	29.437	34.368	27.588	2.005	79.693	3.11994	54.1936	42.6864	68.4007	NA
2012	NA	autumn	A	19	4	118	95.916	90.072	62.508	27.151	34.724	25.165	2.126	79.483	3.40116	56.564	40.0349	67.177	NA
2012	NA	autumn	A	19	5	144	95.569	88.649	67.448	29.247	38.5	26.358	3.062	76.211	4.53979	56.6377	38.8225	64.7299	NA
2012	NA	autumn	A	19	6	22	95.206	89.134	67.264	28.49	38.424	25.386	3.121	74.007	4.63993	57.6445	37.7156	61.3567	NA
2012	NA	autumn	A	19	7	657	96.1	88.442	67.194	32.049	34.974	29.927	2.111	77.477	3.14165	52.3038	44.5546	66.4806	NA
2012	NA	autumn	A	19	9	30	NA	NA	NA	NA	NA	NA	NA	NA	NA	NA	NA	NA	NA
2012	NA	autumn	A	19	10	240	95.18	87.398	66.994	29.368	37.613	26.841	3.06	76.299	4.56757	56.1632	39.2692	64.6222	NA
2012	NA	autumn	A	19	11	130	96.125	89.04	68.193	30.16	36.945	27.609	2.684	75.125	3.93589	55.7726	40.2915	63.5226	NA
2012	NA	autumn	A	19	13	213	95.997	88.297	66.164	28.223	37.667	25.832	2.71	77.3	4.09588	57.3439	38.5602	65.6913	NA
2012	NA	autumn	A	19	14	18	95.862	90.446	60.076	29.005	31.393	26.594	2.27	80.747	3.77855	51.7195	44.502	67.9523	NA
2012	NA	autumn	A	19	15	459	95.669	89.688	63.956	31.229	32.801	29.317	1.799	79.773	2.81287	51.1711	46.016	68.3736	NA
2012	NA	autumn	A	19	16	254	95.886	89.363	63.442	27.282	35.699	24.983	2.504	78.943	3.94691	56.9969	39.0561	66.8091	NA
2012	NA	autumn	A	19	17	235	95.757	90.712	61.565	27.924	32.656	25.227	2.342	78.286	3.80411	54.6431	41.5528	64.73	NA
2012	NA	autumn	A	19	18	557	95.858	89.223	62.146	29.987	31.907	28.375	1.605	80.763	2.58263	51.7475	45.6699	69.0455	NA
2012	NA	autumn	A	19	19	19	95.776	88.545	68.551	31.64	37.138	28.987	2.584	76.808	3.76946	53.8446	42.386	66.1683	NA
2012	NA	autumn	A	19	20	692	97.092	88.926	63.763	28.691	34.211	26.868	1.993	78.273	3.12564	55.0037	41.8707	65.9254	NA
2012	NA	autumn	A	19	22	382	96.478	88.856	70.675	32.142	38.049	29.535	2.883	74.409	4.07924	54.5214	41.3994	63.7906	NA
2012	NA	autumn	A	19	23	289	96.898	89.21	63.437	29.671	33.256	27.587	1.911	78.902	3.01244	53.2276	43.76	66.7418	NA
2012	NA	autumn	A	19	24	135	96.232	88.799	72.04	32.652	38.335	29.96	2.749	73.02	3.81594	54.6752	41.5089	62.5486	NA
2012	NA	autumn	A	19	25	573	96.36	89.203	58.224	26.003	31.332	24.418	2.032	81.378	3.48997	55.3397	41.1703	68.0166	NA
2012	NA	autumn	A	19	26	70	96.585	88.95	68.156	30.243	37.509	27.674	2.861	77.028	4.19772	55.6268	40.1755	66.295	NA
2012	NA	autumn	A	19	27	196	94.872	90.83	66.76	29.809	35.592	26.637	3.056	73.746	4.57759	55.349	40.0734	60.6741	NA
2012	NA	autumn	A	19	28	684	96.208	89.536	62.958	30.085	32.58	28.071	1.796	79.842	2.8527	52.2142	44.9331	67.9818	NA
2012	NA	autumn	A	19	29	62	95.928	89.375	67.053	29.798	36.244	27.141	2.612	76.655	3.89543	55.5605	40.544	65.1843	NA
2012	NA	autumn	A	19	30	460	96.313	87.931	72.062	36.332	35.582	33.894	2.016	75.981	2.79759	49.5823	47.6201	66.669	NA
2012	NA	autumn	A	20	2	419	96.318	89.796	61.808	28.9	32.469	27.337	1.818	80.028	2.94137	53.2423	43.8163	67.687	NA
2012	NA	autumn	A	20	4	728	96.563	89.126	67.437	31.218	35.477	29.377	2.031	78.178	3.0117	53.7079	43.2804	67.6409	NA
2012	NA	autumn	A	20	5	527	96.502	89.746	62.52	30.615	31.552	28.874	1.791	80.071	2.86468	51.0317	46.1036	68.1238	NA
2012	NA	autumn	A	20	6	91	NA	NA	NA	NA	NA	NA	NA	NA	NA	NA	NA	NA	NA
2012	NA	autumn	A	20	8	268	95.692	88.983	63.987	29.257	34.674	26.975	2.172	80.091	3.39444	54.2766	42.3289	68.8859	NA
2012	NA	autumn	A	20	9	588	96.587	91.3	55.416	26.879	28.254	25.57	1.533	83.586	2.76635	51.496	45.7377	70.3804	NA
2012	NA	autumn	A	20	10	288	96.291	89.107	63.157	30.291	32.104	29.13	1.393	80.344	2.20561	52.0386	45.7558	68.8776	NA
2012	NA	autumn	A	20	11	69	95.688	90.147	64.732	25.672	37.527	22.677	3.183	74.526	4.9172	60.3411	34.7417	60.647	NA
2012	NA	autumn	A	20	12	609	NA	NA	NA	NA	NA	NA	NA	NA	NA	NA	NA	NA	NA
2012	NA	autumn	A	20	13	14	95.651	88.629	65.484	28.57	37.214	25.686	2.779	77.744	4.24378	56.371	39.3852	66.0131	NA
2012	NA	autumn	A	20	14	245	96.545	89.369	65.933	31.377	33.855	29.277	2.01	79.305	3.04855	52.4108	44.5407	68.6121	NA
2012	NA	autumn	A	20	15	373	96.506	88.89	67.811	30.828	36.28	28.242	2.504	76.511	3.69262	54.5383	41.769	65.3611	NA
2012	NA	autumn	A	20	16	507	96.661	90.422	57.225	24.335	31.709	23.198	1.742	82.499	3.04412	57.4749	39.481	69.4172	NA
2012	NA	autumn	A	20	17	176	NA	NA	NA	NA	NA	NA	NA	NA	NA	NA	NA	NA	NA
2012	NA	autumn	A	20	18	330	95.387	91.173	54.872	24.283	29.395	22.824	1.496	82.418	2.72634	55.7461	41.5276	67.9582	NA
2012	NA	autumn	A	20	19	141	NA	NA	NA	NA	NA	NA	NA	NA	NA	NA	NA	NA	NA
2012	NA	autumn	A	20	20	503	95.909	88.692	72.141	32.734	38.323	29.739	3.072	71.15	4.25833	54.625	41.1167	60.0089	NA
2012	NA	autumn	A	20	21	92	96.467	89.747	65.697	29.226	35.759	26.426	2.666	77.182	4.05802	55.514	40.428	65.2678	NA
2012	NA	autumn	A	20	23	416	96.818	89.066	63.868	28.031	34.65	25.355	2.483	77.892	3.88771	56.111	40.0013	65.3849	NA
2012	NA	autumn	A	20	24	733	96.357	88.5	67.911	30.609	36.588	28.413	2.069	77.301	3.04663	54.9278	42.0256	66.5754	NA
2012	NA	autumn	A	20	25	241	95.744	89.368	70.927	31.786	38.98	28.1	3.397	71.705	4.78943	55.1849	40.0257	60.1069	NA
2012	NA	autumn	A	20	26	321	NA	NA	NA	NA	NA	NA	NA	NA	NA	NA	NA	NA	NA
2012	NA	autumn	A	20	27	250	95.547	88.917	71.081	31.021	39.397	27.529	3.387	71.363	4.76499	56.3582	38.8768	59.7122	NA
2012	NA	autumn	A	20	28	753	96.609	90.108	67.228	29.608	36.033	26.73	2.643	74.191	3.9314	55.9588	40.1098	61.6097	NA
2012	NA	autumn	A	20	29	569	96.722	89.559	55.2	22.373	31.137	21.059	1.942	82.142	3.51812	59.4692	37.0127	67.6486	NA
2012	NA	autumn	A	20	30	656	95.899	88.761	62.419	25.983	35.881	23.312	2.691	78.149	4.31119	58.3733	37.3156	64.993	NA
2012	NA	autumn	B	1	1	681	95.544	89.698	63.312	29.442	34.015	27.253	2.184	79.461	3.44958	53.497	43.0534	67.5591	NA
2012	NA	autumn	B	1	2	742	96.035	91.101	56.177	25.267	30.96	23.637	1.861	82.64	3.31274	55.0225	41.6647	69.0977	NA
2012	NA	autumn	B	1	3	562	95.825	90.706	55.299	23.837	31.066	22.238	1.759	83.24	3.18089	56.8943	39.9248	69.692	NA
2012	NA	autumn	B	1	5	658	97.361	90.017	60.962	26.955	33.02	24.805	2.002	79.215	3.28401	55.7839	40.9321	65.905	NA
2012	NA	autumn	B	1	6	709	97.244	90.138	56.859	25.81	30.778	24.198	1.683	82.614	2.95995	54.607	42.433	69.4226	NA
2012	NA	autumn	B	1	7	660	96.76	89.711	62.373	29.625	33.318	26.918	2.246	79.564	3.60092	52.5035	43.8956	67.2358	NA
2012	NA	autumn	B	1	8	155	94.86	90.779	66.081	29.55	36.884	25.668	3.244	73.868	4.90913	55.2822	39.8087	60.4546	NA
2012	NA	autumn	B	1	10	75	94.302	88.453	57.994	24.561	34.71	21.028	3.199	78.249	5.51609	57.6491	36.8348	62.4944	NA
2012	NA	autumn	B	1	11	554	95.153	89.297	59.177	28.47	31.999	26.046	2.314	81.046	3.9103	51.8901	44.1996	67.9707	NA
2012	NA	autumn	B	1	12	63	94.596	87.203	67.877	30.783	38.284	27.398	3.194	74.451	4.70557	54.6489	40.6456	62.3599	NA
2012	NA	autumn	B	1	13	650	95.2	87.015	68.625	31.15	40.195	27.204	3.856	74.759	5.61894	54.6084	39.7727	63.2189	NA
2012	NA	autumn	B	1	14	282	95.461	89.503	60.69	26.209	34.986	23.023	2.97	77.598	4.89372	56.815	38.2913	63.0878	NA
2012	NA	autumn	B	1	15	294	95.988	89.332	58.687	28.332	30.978	26.493	1.683	82.816	2.86776	51.7236	45.4087	70.7192	NA
2012	NA	autumn	B	1	17	257	96.435	89.295	66.44	28.086	37.815	24.657	3.427	73.8	5.15804	57.7273	37.1147	60.5659	NA
2012	NA	autumn	B	1	18	711	96.984	88.777	58.554	26.696	32.637	24.525	2.07	81.914	3.5352	54.4079	42.0569	69.1123	NA
2012	NA	autumn	B	1	19	707	96.073	89.923	57.758	26.253	31.586	24.463	1.866	81.28	3.23072	54.5466	42.2227	67.5889	NA
2012	NA	autumn	B	1	20	667	95.411	88.681	62.962	30.719	33.059	28.719	1.884	81.166	2.99228	51.2103	45.7975	70.0867	NA
2012	NA	autumn	B	1	21	85	94.614	89.601	67.358	29.044	38.191	25.719	3.375	73.678	5.01054	56.8811	38.1083	60.9222	NA
2012	NA	autumn	B	1	23	56	93.963	88.942	70.185	31.798	38.752	27.704	3.604	70.946	5.135	54.694	40.171	58.6037	NA
2012	NA	autumn	B	1	24	572	97.241	91.649	64.608	28.513	34.944	25.119	3.116	73.789	4.82293	55.8677	39.3094	59.4307	NA
2012	NA	autumn	B	1	25	234	96.126	90.642	65.531	32.723	32.59	30.084	2.277	77.385	3.47469	50.0649	46.4605	65.4896	NA
2012	NA	autumn	B	1	26	106	95.104	90.135	67.134	28.965	36.865	25.563	3.299	73.65	4.91405	56.8549	38.231	60.7501	NA
2012	NA	autumn	B	1	27	699	95.339	90.124	61.141	28.399	32.287	26.19	2.055	78.884	3.36108	53.5516	43.0873	65.4634	NA
2012	NA	autumn	B	1	28	249	96.204	89.646	64.462	28.2	35.302	25.755	2.425	78.665	3.76191	56.2533	39.9848	66.903	NA
2012	NA	autumn	B	1	29	511	93.789	90.793	64.719	28.208	36.193	24.165	3.719	71.849	5.74638	56.4147	37.839	56.5027	NA
2012	NA	autumn	B	1	30	118	95.623	91.438	68.24	29.35	38.152	25.684	3.698	71.235	5.41911	56.99	37.5909	57.8473	NA
2012	NA	autumn	B	2	1	37	95.224	88.562	68.455	28.167	40.212	24.288	3.806	70.713	5.55986	58.8533	35.5869	57.2171	NA
2012	NA	autumn	B	2	3	128	94.785	90.101	59.391	25.479	33.03	22.762	2.54	78.477	4.27674	57.0996	38.6237	63.7605	NA
2012	NA	autumn	B	2	4	104	95.692	88.884	69.344	30.493	38.906	27.735	3.143	74.381	4.53248	56.0265	39.441	63.0552	NA
2012	NA	autumn	B	2	5	116	95.355	88.926	64.557	26.865	38.409	22.972	3.756	73.449	5.81811	58.3856	35.7963	58.872	NA
2012	NA	autumn	B	2	7	453	96.515	90.001	60.463	28.942	31.138	27.022	1.859	79.88	3.07461	52.1327	44.7927	66.7235	NA
2012	NA	autumn	B	2	8	538	96.268	88.969	61.978	26.172	35.053	23.803	2.587	78.381	4.17406	57.7721	38.0538	65.1183	NA
2012	NA	autumn	B	2	9	615	96.374	90.373	68.768	32.877	34.849	29.927	2.878	74.759	4.18509	52.1914	43.6235	63.2954	NA
2012	NA	autumn	B	2	10	20	96.043	90.137	61.385	27.133	33.222	24.287	2.413	76.916	3.93093	55.7986	40.2704	62.3947	NA
2012	NA	autumn	B	2	11	59	95.889	88.266	67.852	29.969	37.958	26.68	2.879	75.056	4.24306	55.8318	39.9251	63.2376	NA
2012	NA	autumn	B	2	12	441	96.961	91.521	58.867	26.432	31.058	24.766	1.676	81.148	2.8471	55.0988	42.0541	67.9753	NA
2012	NA	autumn	B	2	13	685	96.527	90.666	58.065	24.83	31.314	23.065	1.949	78.716	3.35658	57.2376	39.4058	63.3445	NA
2012	NA	autumn	B	2	14	278	96.618	91.226	69.369	31.693	36.833	28.002	3.075	72.184	4.43282	54.3124	41.2547	59.9014	NA
2012	NA	autumn	B	2	15	754	NA	NA	NA	NA	NA	NA	NA	NA	NA	NA	NA	NA	NA
2012	NA	autumn	B	2	16	263	96.137	87.812	72.483	31.817	41.182	28.537	3.639	71.282	5.02049	56.1042	38.8753	60.3797	NA
2012	NA	autumn	B	2	17	245	95.792	89.867	64.944	29.296	35.376	26.51	2.547	77.871	3.92184	54.8904	41.1878	65.926	NA
2012	NA	autumn	B	2	18	576	96.19	91.734	55.918	23.904	30.673	21.925	2.007	80.808	3.58918	57.2517	39.1591	65.6783	NA
2012	NA	autumn	B	2	19	22	93.966	88.38	64.157	28.826	35.883	25.345	3.043	75.491	4.74305	55.0696	40.1874	61.7984	NA
2012	NA	autumn	B	2	20	643	95.801	91.46	62.492	28.519	32.998	26.138	2.299	78.229	3.67887	54.3638	41.9574	65.1619	NA
2012	NA	autumn	B	2	21	564	96.066	90.422	56.774	26.188	30.015	24.747	1.648	82.318	2.90274	53.8733	43.224	68.8555	NA
2012	NA	autumn	B	2	22	213	95.952	89.931	65.933	29.142	36.658	25.718	2.988	74.742	4.53187	55.8006	39.6675	61.6914	NA
2012	NA	autumn	B	2	23	455	96.122	89.353	68.838	32.178	35.339	29.513	2.453	75.331	3.56344	53.2555	43.1811	64.1637	NA
2012	NA	autumn	B	2	24	695	95.731	90.456	61.254	28.572	31.673	26.695	1.855	79.914	3.02837	53.3549	43.6167	67.2087	NA
2012	NA	autumn	B	2	25	618	95.607	90.307	61.316	27.096	33.771	24.113	2.53	76.96	4.12617	55.8093	40.0646	62.4242	NA
2012	NA	autumn	B	2	26	369	95.138	92.083	67.568	29.848	37.912	25.741	3.713	69.575	5.4952	55.8252	38.6796	54.9713	NA
2012	NA	autumn	B	2	27	272	94.73	89.277	60.077	27.761	32.238	25.378	2.349	78.635	3.90998	53.791	42.299	64.4373	NA
2012	NA	autumn	B	2	28	65	96.663	89.773	68.442	31.818	35.257	28.93	2.771	73.069	4.04868	53.511	42.4403	60.6514	NA
2012	NA	autumn	B	2	29	218	96.779	90.492	58.444	25.808	31.743	23.766	2.02	80.495	3.4563	55.8415	40.7022	66.6262	NA
2012	NA	autumn	B	2	30	222	95.904	90.577	69.028	30.98	36.84	27.407	3.368	72.482	4.87918	55.1197	40.0012	60.135	NA
2012	NA	autumn	B	3	1	322	95.132	87.949	64.283	29.516	34.728	27.43	2.272	78.543	3.53437	54.0843	42.3813	66.621	NA
2012	NA	autumn	B	3	2	108	95.042	88.837	70.529	30.736	40.6	26.851	4.002	70.91	5.67426	56.4208	37.905	58.7546	NA
2012	NA	autumn	B	3	3	363	95.102	87.574	65.628	28.334	38.839	24.174	3.758	72.824	5.72621	56.8264	37.4474	58.5908	NA
2012	NA	autumn	B	3	4	669	96.54	92.116	52.016	22.706	28.407	21.379	1.472	83.413	2.8299	56.348	40.8221	68.1117	NA
2012	NA	autumn	B	3	5	417	95.486	90.914	58.358	23.888	33.05	22.145	2.062	81.307	3.53336	59.0665	37.4002	67.9684	NA
2012	NA	autumn	B	3	6	758	95.086	90.151	59.671	28.718	31.307	26.759	1.948	80.699	3.26457	51.8728	44.8627	67.6543	NA
2012	NA	autumn	B	3	7	6	95.411	89.553	68.955	29.41	38.988	25.388	4.134	71.831	5.99521	57.349	36.6558	59.1487	NA
2012	NA	autumn	B	3	8	33	95.611	89.304	60.825	27.075	33.175	25.203	2.056	79.618	3.38019	55.4871	41.1328	66.4908	NA
2012	NA	autumn	B	3	9	47	NA	NA	NA	NA	NA	NA	NA	NA	NA	NA	NA	NA	NA
2012	NA	autumn	B	3	10	228	95.604	90.865	53.817	24.055	29.418	22.514	1.589	83.052	2.9526	55.3022	41.7452	68.5081	NA
2012	NA	autumn	B	3	11	51	95.62	91.898	61.281	26.243	33.319	23.781	2.474	76.691	4.03714	57.176	38.7869	61.9637	NA
2012	NA	autumn	B	3	12	274	96.025	90.857	50.776	21.851	28.965	20.167	1.799	84.22	3.54301	56.9659	39.4911	68.9223	NA
2012	NA	autumn	B	3	13	689	96.27	91.953	50.524	22.671	27.624	21.476	1.318	85.084	2.60866	55.1283	42.2631	70.4774	NA
2012	NA	autumn	B	3	14	529	96.01	90.301	60.555	26.187	33.364	23.372	2.857	77.098	4.71802	56.755	38.527	62.1798	NA
2012	NA	autumn	B	3	15	566	95.268	88.706	60.161	27.755	32.383	24.755	2.477	77.387	4.11729	53.8655	42.0173	62.4125	NA
2012	NA	autumn	B	3	16	703	95.66	91.288	58.086	27.93	30.143	25.827	1.767	80.712	3.04204	51.9161	45.0418	66.7941	NA
2012	NA	autumn	B	3	17	110	96.165	90.788	58.496	25.256	32.508	23.004	2.49	79.902	4.2567	56.8244	38.9189	65.6421	NA
2012	NA	autumn	B	3	18	540	95.316	89.017	63.741	28.594	35.191	25.326	2.969	75.09	4.65791	55.1403	40.2018	60.92	NA
2012	NA	autumn	B	3	19	600	95.671	89.878	66.905	29.909	35.792	27.471	2.565	74.324	3.83379	55.2963	40.8699	61.6232	NA
2012	NA	autumn	B	3	20	276	94.788	88.66	60.409	27.259	32.852	25.269	1.93	79.734	3.19489	54.8759	41.9292	66.452	NA
2012	NA	autumn	B	3	21	81	95.555	89.937	64.876	29.128	35.816	26.125	3.089	75.572	4.76139	55.102	40.1366	62.3466	NA
2012	NA	autumn	B	3	22	284	95.962	90.219	61.481	29.424	31.878	27.334	1.882	79.676	3.06111	52.1413	44.7976	66.9426	NA
2012	NA	autumn	B	3	23	531	96.09	87.11	64.668	29.233	35.77	27.087	2.432	78.017	3.76075	54.7953	41.444	66.0064	NA
2012	NA	autumn	B	3	24	312	96.358	90.573	66.454	29.965	35.823	27.085	2.694	75.34	4.05393	54.9087	41.0374	62.8916	NA
2012	NA	autumn	B	3	25	304	96.028	88.728	66.64	29.804	36.33	27.394	2.313	77.182	3.47089	55.2761	41.253	65.7593	NA
2012	NA	autumn	B	3	26	560	95.725	90.388	57.202	26.782	30.18	25.145	1.941	82.308	3.39324	53.18	43.4268	69.071	NA
2012	NA	autumn	B	3	27	447	95.867	89.803	66.313	30.872	34.841	28.185	2.477	77.209	3.73532	53.445	42.8197	65.6312	NA
2012	NA	autumn	B	3	28	588	97.231	93.26	60.844	31.167	29.112	28.511	2.645	78.4	4.34718	48.7756	46.8773	64.4994	NA
2012	NA	autumn	B	3	29	439	94.118	88.688	62.14	28.432	33.402	26.104	2.215	78.216	3.56453	54.2453	42.1902	64.9437	NA
2012	NA	autumn	B	3	30	443	93.935	88.136	63.373	30.348	33.078	27.792	2.264	77.066	3.5725	52.1121	44.3154	63.8111	NA
[truncated: 4,208 more rows]
