# Supplementary material for: Seasonal Differences in Structural and Genetic Control of Digestibility in Perennial Ryegrass
Source: Front Plant Sci. 2022 Jan 4;12:801145. doi: 10.3389/fpls.2021.801145 (PMC8765707; doi:10.3389/fpls.2021.801145)
Supplement: Supplementary file 7 [file Table_3.xlsx]

## Sheet: Supplementary Table 4
Supplementary Table 4: Correlations between quality traits and heading data (GDD0) in spring 2012 and 2013.
Trait	2012		2013
	rho	pval	rho	pval
OMD (%OM)	-0.730751	***	-0.611297	***
NDF (%OM)	0.386158	***	-0.0496421	ns
NDFD (%NDF)	-0.801445	***	-0.784945	***
HC (%OM)	0.18727	***	-0.25753	***
HC.NDF (%NDF)	-0.490363	***	-0.664741	***
C (%OM)	0.490639	***	0.408779	***
C.NDF (%NDF)	0.508417	***	0.68016	***
ADL (%OM)	0.0628766	*	-0.285049	***
ADL.NDF (%NDF)	-0.32489	***	-0.387152	***
