# Supplementary material for: Seasonal Differences in Structural and Genetic Control of Digestibility in Perennial Ryegrass
Source: Front Plant Sci. 2022 Jan 4;12:801145. doi: 10.3389/fpls.2021.801145 (PMC8765707; doi:10.3389/fpls.2021.801145)
Supplement: Supplementary file 9 [file Table_5.xlsx]

## Sheet: Supplementary Table 5
Supplementary Table 5: Correlations between seasons for each trait (organic matter digestibility (OMD), fiber content (NDF), fiber digestibility (NDFD), hemicellulose (HC), hemicellulose over NDF (HC.NDF), cellulose (C), cellulose over NDF (C.NDF), lignins (ADL) and lignins over NDF (ADL.NDF)), using Spearman method.
Trait	2012		2013
	rho	pval	rho	pval
OMD	0.268896	***	0.174386	***
NDF	0.37818	***	0.307551	***
NDFD	0.132659	***	0.115694	***
HC	0.288007	***	0.199294	***
HC.NDF	0.285903	***	0.260857	***
C	0.420479	***	0.43665	***
C.NDF	0.263195	***	0.263549	***
ADL	0.0907363	**	0.113542	***
ADL.NDF	-0.030285	ns	0.051955	ns
