# Supplementary material for: Seasonal Differences in Structural and Genetic Control of Digestibility in Perennial Ryegrass
Source: Front Plant Sci. 2022 Jan 4;12:801145. doi: 10.3389/fpls.2021.801145 (PMC8765707; doi:10.3389/fpls.2021.801145)
Supplement: Supplementary file 10 [file Table_6.xlsx]

## Sheet: Legend
Supplementary Table 7: Coefficient, p-value and variance explained of each identified QTL for each combination of trait, season (spring, spring corrected for harvest date and autumn), and year (2012, 2013 and both).
Description of composition variable names
Trait	OMD, NDF, NDFD, HC.NDF, C.NDF, ADL.NDF or HD.GDD0c
Organ	blade or plant
Year	2012, 2013 or both
Season	spring or autumn
Heading date correction	NoHDCor or WithHDCor
Column names :
SNP description
SNP
Scaffold
Pos
Chrom
Gene	According to Veeckman et al. 2018)
Analysed variables (see constrution name above)
OMD.blade.2012.spring.NoHDCor
OMD.blade.2012.spring.WithHDCor
OMD.plant.2012.autumn.NoHDCor
OMD.blade.2013.spring.NoHDCor
OMD.blade.2013.spring.WithHDCor
OMD.plant.2013.autumn.NoHDCor
OMD.blade.both.spring.NoHDCor
OMD.blade.both.spring.WithHDCor
OMD.plant.both.autumn.NoHDCor
NDF.blade.2012.spring.NoHDCor
NDF.blade.2012.spring.WithHDCor
NDF.plant.2012.autumn.NoHDCor
NDF.blade.2013.spring.NoHDCor
NDF.blade.2013.spring.WithHDCor
NDF.plant.2013.autumn.NoHDCor
NDF.blade.both.spring.NoHDCor
NDF.blade.both.spring.WithHDCor
NDF.plant.both.autumn.NoHDCor
NDFD.blade.2012.spring.NoHDCor
NDFD.blade.2012.spring.WithHDCor
NDFD.plant.2012.autumn.NoHDCor
NDFD.blade.2013.spring.NoHDCor
NDFD.blade.2013.spring.WithHDCor
NDFD.plant.2013.autumn.NoHDCor
NDFD.blade.both.spring.NoHDCor
NDFD.blade.both.spring.WithHDCor
NDFD.plant.both.autumn.NoHDCor
HC.NDF.blade.2012.spring.NoHDCor
HC.NDF.blade.2012.spring.WithHDCor
HC.NDF.plant.2012.autumn.NoHDCor
HC.NDF.blade.2013.spring.NoHDCor
HC.NDF.blade.2013.spring.WithHDCor
HC.NDF.plant.2013.autumn.NoHDCor
HC.NDF.blade.both.spring.NoHDCor
HC.NDF.blade.both.spring.WithHDCor
HC.NDF.plant.both.autumn.NoHDCor
C.NDF.blade.2012.spring.NoHDCor
C.NDF.blade.2012.spring.WithHDCor
C.NDF.plant.2012.autumn.NoHDCor
C.NDF.blade.2013.spring.NoHDCor
C.NDF.blade.2013.spring.WithHDCor
C.NDF.plant.2013.autumn.NoHDCor
C.NDF.blade.both.spring.NoHDCor
C.NDF.blade.both.spring.WithHDCor
C.NDF.plant.both.autumn.NoHDCor
ADL.NDF.blade.2012.spring.NoHDCor
ADL.NDF.blade.2012.spring.WithHDCor
ADL.NDF.plant.2012.autumn.NoHDCor
ADL.NDF.blade.2013.spring.NoHDCor
ADL.NDF.blade.2013.spring.WithHDCor
ADL.NDF.plant.2013.autumn.NoHDCor
ADL.NDF.blade.both.spring.NoHDCor
ADL.NDF.blade.both.spring.WithHDCor
ADL.NDF.plant.both.autumn.NoHDCor
HD.GDD0c.blade.2012.spring.NoHDCor
HD.GDD0c.blade.2013.spring.NoHDCor

## Sheet: Supplementary Table 7
SNP	Chr	Pos	chr_new	gene	NDFD.plant.2012.autumn.NoHDCor.coef	NDFD.plant.2012.autumn.NoHDCor.pval	NDFD.plant.2012.autumn.NoHDCor.r2	NDFD.plant.2013.autumn.NoHDCor.coef	NDFD.plant.2013.autumn.NoHDCor.pval	NDFD.plant.2013.autumn.NoHDCor.r2	NDFD.plant.both.autumn.NoHDCor.coef	NDFD.plant.both.autumn.NoHDCor.pval	NDFD.plant.both.autumn.NoHDCor.r2	OMD.plant.2012.autumn.NoHDCor.coef	OMD.plant.2012.autumn.NoHDCor.pval	OMD.plant.2012.autumn.NoHDCor.r2	OMD.plant.2013.autumn.NoHDCor.coef	OMD.plant.2013.autumn.NoHDCor.pval	OMD.plant.2013.autumn.NoHDCor.r2	OMD.plant.both.autumn.NoHDCor.coef	OMD.plant.both.autumn.NoHDCor.pval	OMD.plant.both.autumn.NoHDCor.r2	NDF.plant.2012.autumn.NoHDCor.coef	NDF.plant.2012.autumn.NoHDCor.pval	NDF.plant.2012.autumn.NoHDCor.r2	NDF.plant.2013.autumn.NoHDCor.coef	NDF.plant.2013.autumn.NoHDCor.pval	NDF.plant.2013.autumn.NoHDCor.r2	NDF.plant.both.autumn.NoHDCor.coef	NDF.plant.both.autumn.NoHDCor.pval	NDF.plant.both.autumn.NoHDCor.r2	ADL.NDF.plant.2012.autumn.NoHDCor.coef	ADL.NDF.plant.2012.autumn.NoHDCor.pval	ADL.NDF.plant.2012.autumn.NoHDCor.r2	ADL.NDF.plant.2013.autumn.NoHDCor.coef	ADL.NDF.plant.2013.autumn.NoHDCor.pval	ADL.NDF.plant.2013.autumn.NoHDCor.r2	ADL.NDF.plant.both.autumn.NoHDCor.coef	ADL.NDF.plant.both.autumn.NoHDCor.pval	ADL.NDF.plant.both.autumn.NoHDCor.r2	C.NDF.plant.2012.autumn.NoHDCor.coef	C.NDF.plant.2012.autumn.NoHDCor.pval	C.NDF.plant.2012.autumn.NoHDCor.r2	C.NDF.plant.2013.autumn.NoHDCor.coef	C.NDF.plant.2013.autumn.NoHDCor.pval	C.NDF.plant.2013.autumn.NoHDCor.r2	C.NDF.plant.both.autumn.NoHDCor.coef	C.NDF.plant.both.autumn.NoHDCor.pval	C.NDF.plant.both.autumn.NoHDCor.r2
00006:371806	6	371806	4	CCR-06
00018:49951	18	49951	1	RAV-05
00018:50321	18	50321	1	RAV-05
00018:51550	18	51550	1	RAV-05
00018:51600	18	51600	1	RAV-05
00018:51660	18	51660	1	RAV-05
00023:2350	23	2350	5	MYB-10
00023:2675	23	2675	5	MYB-10
00148:132918	148	132918	5	AN3-02
00251:45140	251	45140	2	USP1-01				1.31715	1.7e-05	0.0330578
00267:14179	267	14179	1	VEF2-02
00289:48057	289	48057	4	FWA-03													0.962523	8.6e-05	0.0276766
00289:48904	289	48904	4	FWA-03
00289:51815	289	51815	4	FWA-03
00341:119722	341	119722	3	FVE-01
00341:119757	341	119757	3	FVE-01
00341:119778	341	119778	3	FVE-01
00341:119846	341	119846	3	FVE-01
00341:119886	341	119886	3	FVE-01
00341:119895	341	119895	3	FVE-01
00341:120091	341	120091	3	FVE-01
00341:120206	341	120206	3	FVE-01
00341:120286	341	120286	3	FVE-01
00341:120562	341	120562	3	FVE-01
00341:120599	341	120599	3	FVE-01
00341:120844	341	120844	3	FVE-01
00341:120871	341	120871	3	FVE-01
00341:121028	341	121028	3	FVE-01
00341:121073	341	121073	3	FVE-01
00341:121195	341	121195	3	FVE-01
00341:121257	341	121257	3	FVE-01
00341:121426	341	121426	3	FVE-01
00341:121446	341	121446	3	FVE-01
00341:121615	341	121615	3	FVE-01
00341:121754	341	121754	3	FVE-01
00341:121763	341	121763	3	FVE-01
00341:121856	341	121856	3	FVE-01
00341:121943	341	121943	3	FVE-01
00341:122067	341	122067	3	FVE-01
00341:122152	341	122152	3	FVE-01
00341:122159	341	122159	3	FVE-01
00341:122213	341	122213	3	FVE-01
00341:122220	341	122220	3	FVE-01
00341:122228	341	122228	3	FVE-01
00341:122252	341	122252	3	FVE-01
00341:122285	341	122285	3	FVE-01																									3.5475	7.3e-06	0.0355291
00341:122730	341	122730	3	FVE-01
00341:122873	341	122873	3	FVE-01
00341:122985	341	122985	3	FVE-01
00341:123152	341	123152	3	FVE-01
00341:123156	341	123156	3	FVE-01
00341:123193	341	123193	3	FVE-01																						4.63672	5.3e-06	0.0368103	3.77375	1.7e-06	0.0402794
00341:123267	341	123267	3	FVE-01
00341:123280	341	123280	3	FVE-01
00341:123619	341	123619	3	FVE-01
00341:123711	341	123711	3	FVE-01
00341:123906	341	123906	3	FVE-01
00341:123949	341	123949	3	FVE-01
00341:124020	341	124020	3	FVE-01
00341:124042	341	124042	3	FVE-01
00341:124132	341	124132	3	FVE-01
00341:124779	341	124779	3	FVE-01
00341:124880	341	124880	3	FVE-01
00341:124971	341	124971	3	FVE-01
00341:125446	341	125446	3	FVE-01
00341:125484	341	125484	3	FVE-01
00341:125539	341	125539	3	FVE-01
00341:125720	341	125720	3	FVE-01
00341:125730	341	125730	3	FVE-01
00341:125835	341	125835	3	FVE-01
00341:125845	341	125845	3	FVE-01
00341:125981	341	125981	3	FVE-01
00341:126017	341	126017	3	FVE-01
00341:126326	341	126326	3	FVE-01
00341:126383	341	126383	3	FVE-01
00341:126908	341	126908	3	FVE-01
00414:132147	414	132147	7	CCoAOMT-05	-0.578183	3.3e-06	0.0380898
00426:19245	426	19245	3	BARD1-02							1.04629	0.00071	0.020548
00445:56980	445	56980	1	SAD1-01
00489:11672	489	11672	5	PFT1-01																			1.13114	0.00099	0.0195335
00500:71995	500	71995	3	GBF-04
00522:95815	522	95815	2	CES-02
00522:96351	522	96351	2	CES-02
00522:96674	522	96674	2	CES-02
00522:98095	522	98095	2	CES-02
00522:98245	522	98245	2	CES-02
00522:98994	522	98994	2	CES-02
00522:99164	522	99164	2	CES-02
00522:99168	522	99168	2	CES-02
00522:99172	522	99172	2	CES-02
00522:99174	522	99174	2	CES-02
00522:99192	522	99192	2	CES-02
00522:99238	522	99238	2	CES-02
00522:99780	522	99780	2	CES-02
00522:99993	522	99993	2	CES-02
00522:100347	522	100347	2	CES-02
00522:100595	522	100595	2	CES-02
00556:142784	556	142784	7	AMP1-01
00556:144343	556	144343	7	AMP1-01
00556:145052	556	145052	7	AMP1-01
00591:136964	591	136964	5	CAND1-01
00591:137828	591	137828	5	CAND1-01
00591:137932	591	137932	5	CAND1-01																																					0.410349	0.0054	0.0140426
00591:138583	591	138583	5	CAND1-01
00646:158320	646	158320	7	HCT-04																												-0.171947	5.2e-06	0.0368546
00655:15410	655	15410	6	SAMDC4-01
00655:15486	655	15486	6	SAMDC4-01
00658:109063	658	109063	7	ZEP-01
00781:66811	781	66811	2	SPL3-03
00865:45442	865	45442	7	TOP1A-01
00865:46001	865	46001	7	TOP1A-01
00865:47750	865	47750	7	TOP1A-01
00868:80693	868	80693	1	HCT-27													-1.32252	2.8e-06	0.0389515
01036:3873	1036	3873	7	HCT-16
01055:62554	1055	62554	4	PAL-02																												0.734115	4.5e-06	0.0372755
01104:120129	1104	120129	6	ETR1-02
01104:120230	1104	120230	6	ETR1-02
01132:27986	1132	27986	7	SPL3-02
01132:28399	1132	28399	7	SPL3-02
01132:28578	1132	28578	7	SPL3-02
01132:28611	1132	28611	7	SPL3-02
01132:28938	1132	28938	7	SPL3-02
01132:29268	1132	29268	7	SPL3-02
01132:29556	1132	29556	7	SPL3-02
01132:29564	1132	29564	7	SPL3-02
01132:30140	1132	30140	7	SPL3-02																						-0.794845	0.00071	0.0207263
01132:30200	1132	30200	7	SPL3-02
01132:31043	1132	31043	7	SPL3-02
01132:31573	1132	31573	7	SPL3-02
01132:31739	1132	31739	7	SPL3-02
01132:32049	1132	32049	7	SPL3-02
01132:32153	1132	32153	7	SPL3-02
01132:32175	1132	32175	7	SPL3-02
01132:32306	1132	32306	7	SPL3-02																						0.808361	8.5e-05	0.0276853
01206:77508	1206	77508	4	SQS-01
01224:24581	1224	24581	1	TIR1-01																									-1.67599	0.011	0.0116735
01224:77619	1224	77619	1	HYL1-01
01224:78285	1224	78285	1	HYL1-01																									-1.49807	0.0074	0.0129544
01224:78915	1224	78915	1	HYL1-01																-0.966178	0.005	0.0142434							1.67552	0.0092	0.0122743
01224:79242	1224	79242	1	HYL1-01																									-1.51435	0.016	0.0105191
01224:80304	1224	80304	1	SWI-01																-0.966178	0.005	0.0142434							1.67552	0.0092	0.0122743
01224:80477	1224	80477	1	SWI-01																-0.966178	0.005	0.0142434							1.67552	0.0092	0.0122743
01224:82053	1224	82053	1	HYL1-01																0.966178	0.005	0.0142434							-1.67552	0.0092	0.0122743
01224:82556	1224	82556	1	HYL1-01																0.966178	0.005	0.0142434							-1.67552	0.0092	0.0122743
01224:82570	1224	82570	1	HYL1-01																0.966178	0.005	0.0142434							-1.67552	0.0092	0.0122743
01224:82953	1224	82953	1	HYL1-01																									1.57595	0.0083	0.0125994
01224:83814	1224	83814	1	SWI-01																0.966178	0.005	0.0142434							-1.67552	0.0092	0.0122743
01224:83889	1224	83889	1	SWI-01																-0.966178	0.005	0.0142434							1.67552	0.0092	0.0122743
01224:84884	1224	84884	1	SWI-01										-1.53474	0.0043	0.0148066				-1.06994	0.0014	0.0183251	2.37171	0.0041	0.0149002				1.83155	0.0035	0.0153875
01224:85622	1224	85622	1	HYL1-01																-0.966178	0.005	0.0142434							1.67552	0.0092	0.0122743
01224:88753	1224	88753	1	SWI-01																0.966178	0.005	0.0142434							-1.67552	0.0092	0.0122743
01224:88973	1224	88973	1	SWI-01																0.966178	0.005	0.0142434							-1.67552	0.0092	0.0122743
01224:89911	1224	89911	1	SWI-01																0.966178	0.005	0.0142434							-1.67552	0.0092	0.0122743
01224:90325	1224	90325	1	SWI-01																0.966178	0.005	0.0142434							-1.67552	0.0092	0.0122743
01224:90447	1224	90447	1	SWI-01																-0.966178	0.005	0.0142434							1.67552	0.0092	0.0122743
01276:49859	1276	49859	3	GI-01
01281:37848	1281	37848	2	XylT-01
01362:78875	1362	78875	4	TB1-01							0.926922	9.6e-06	0.034622
01379:22361	1379	22361	3	SPA-02	-1.22317	3.2e-05	0.0266683																									0.33631	9.9e-06	0.0346977
01379:22660	1379	22660	3	SPA-02																												-0.325045	2.3e-05	0.0319275
01379:22716	1379	22716	3	SPA-02																												0.330446	1.2e-05	0.0341178
01379:22766	1379	22766	3	SPA-02	-1.26404	1.5e-05	0.0291106																									0.340167	7e-06	0.0358357
01379:22842	1379	22842	3	SPA-02	-1.24929	1.6e-05	0.0289595																									0.330947	1e-05	0.0345017
01379:22865	1379	22865	3	SPA-02																												-0.299174	4.8e-05	0.0295188
01379:22921	1379	22921	3	SPA-02	1.26404	1.5e-05	0.0291106																									-0.340167	7e-06	0.0358357
01379:22980	1379	22980	3	SPA-02	-1.26404	1.5e-05	0.0291106																									0.340167	7e-06	0.0358357
01379:23162	1379	23162	3	SPA-02																												-0.318817	9.4e-06	0.0348784				-0.203423	4.9e-05	0.0291647
01379:23169	1379	23169	3	SPA-02	-1.26404	1.5e-05	0.0291106																									0.340167	7e-06	0.0358357
01379:23233	1379	23233	3	SPA-02	1.26404	1.5e-05	0.0291106																									-0.340167	7e-06	0.0358357
01379:23292	1379	23292	3	SPA-02																												-0.316861	1.9e-05	0.0325677
01379:23462	1379	23462	3	SPA-02																												0.309218	3.9e-05	0.0302522
01379:23529	1379	23529	3	SPA-02																												-0.325045	2.3e-05	0.0319275
01379:23577	1379	23577	3	SPA-02																												-0.332042	9.2e-06	0.0349431
01379:23585	1379	23585	3	SPA-02																												0.332042	9.2e-06	0.0349431
01423:71155	1423	71155	2	PAL-03
01423:71636	1423	71636	2	PAL-03																																					-0.699932	1.9e-06	0.0400301
01423:81705	1423	81705	2	PAL-04
01423:81808	1423	81808	2	PAL-04
01423:82024	1423	82024	2	PAL-04
01423:84154	1423	84154	2	PAL-04
01423:84613	1423	84613	2	PAL-04
01423:86897	1423	86897	2	PAL-05
01558:83120	1558	83120	7	ALDH-01
01558:83290	1558	83290	7	ALDH-01
01558:83465	1558	83465	7	ALDH-01
01609:90559	1609	90559	3	LUG-02
01609:98307	1609	98307	3	LUG-02
01638:73839	1638	73839	3	SHI-02																																		-0.155109	5.8e-07	0.0436952
01935:20617	1935	20617	3	MADS-06
02188:6309	2188	6309	1	ARF-02
02193:6679	2193	6679	1	RGA-03	-1.74915	1.1e-07	0.0452278							-1.90144	5e-07	0.0444846																0.391424	5.7e-06	0.0364577
02193:6716	2193	6716	1	RGA-03	-1.72332	1.3e-07	0.0447748							-1.89026	4.4e-07	0.0448776																0.382165	8e-06	0.0353824
02215:24131	2215	24131	4	DRM1-01																																								0.910974	0.00018	0.0251568	0.788726	0.00033	0.0227967
02215:24409	2215	24409	4	DRM1-01
02215:24490	2215	24490	4	DRM1-01
02215:24710	2215	24710	4	DRM1-01
02215:24743	2215	24743	4	DRM1-01																																								0.892518	0.00019	0.0249304
02215:24813	2215	24813	4	DRM1-01																																								-0.877372	0.00028	0.0237074
02215:24848	2215	24848	4	DRM1-01
02215:24882	2215	24882	4	DRM1-01
02215:24967	2215	24967	4	DRM1-01
02239:30242	2239	30242	1	CAD2-11
02239:30383	2239	30383	1	CAD2-11
02239:30494	2239	30494	1	CAD2-11
02239:30498	2239	30498	1	CAD2-11
02239:31012	2239	31012	1	CAD2-11
02239:31013	2239	31013	1	CAD2-11
02239:31032	2239	31032	1	CAD2-11
02333:86439	2333	86439	3	YUC-02
02339:47988	2339	47988	4	OBE1-02
02339:48078	2339	48078	4	OBE1-02	-2.33891	6.8e-07	0.0393742
02339:48875	2339	48875	4	OBE1-02	2.01952	5.6e-07	0.0399897
02339:51818	2339	51818	4	OBE1-02	1.7573	7.7e-07	0.0389885
02339:52332	2339	52332	4	OBE1-02	-1.49192	6.8e-07	0.0393994
02339:52745	2339	52745	4	OBE1-02	1.36516	4.7e-08	0.0480233							1.43368	6e-07	0.0438586
02339:53163	2339	53163	4	OBE1-02	-1.40798	4.3e-08	0.0483311																									0.343701	3.8e-07	0.0421628
02351:73266	2351	73266	3	AUXIAA-03																									-2.79835	1.4e-07	0.048308
02351:73314	2351	73314	3	AUXIAA-03																									2.79835	1.4e-07	0.048308
02351:73324	2351	73324	3	AUXIAA-03																									-2.74326	1.5e-07	0.0481712
02351:73447	2351	73447	3	AUXIAA-03																									-2.79835	1.4e-07	0.048308
02351:73781	2351	73781	3	AUXIAA-03																									2.79835	1.4e-07	0.048308
02351:73788	2351	73788	3	AUXIAA-03																									-2.79835	1.4e-07	0.048308
02351:73882	2351	73882	3	AUXIAA-03																			4.11778	1.4e-08	0.0559403				3.12998	1.3e-08	0.0559675
02351:74058	2351	74058	3	AUXIAA-03																			-4.11778	1.4e-08	0.0559403				-3.12998	1.3e-08	0.0559675
02351:74067	2351	74067	3	AUXIAA-03																									-2.79835	1.4e-07	0.048308
02351:74514	2351	74514	3	AUXIAA-03																									2.79835	1.4e-07	0.048308
02351:74553	2351	74553	3	AUXIAA-03																									-2.79835	1.4e-07	0.048308
02351:74723	2351	74723	3	AUXIAA-03																																		0.408681	7.7e-09	0.0575126
02351:74971	2351	74971	3	AUXIAA-03																									-2.6791	3.1e-07	0.0457823	-0.656695	9.4e-11	0.0686218				-0.402817	1.5e-08	0.0553324
02351:75664	2351	75664	3	AUXIAA-03																			4.11778	1.4e-08	0.0559403				3.12998	1.3e-08	0.0559675
02361:41845	2361	41845	5	EIN2-01																												0.202203	1.2e-09	0.0636327
02361:42396	2361	42396	5	EIN2-01																																					0.65171	3.4e-07	0.0456731				0.493816	3.7e-06	0.0348833
02361:45475	2361	45475	5	EIN2-01																												-0.202375	1.1e-09	0.0635961
02400:27084	2400	27084	4	AN3-03	1.9734	1.8e-06	0.0362325
02400:27334	2400	27334	4	AN3-03	-1.79482	4.9e-06	0.032882
02400:27670	2400	27670	4	AN3-03	-1.81559	5.5e-06	0.0325089
02400:27748	2400	27748	4	AN3-03	1.92836	2e-06	0.0358209
02446:70367	2446	70367	2	ETO1-01
02505:62169	2505	62169	4	GPA-01																												-0.499037	1.3e-08	0.0531678
02505:65680	2505	65680	4	GPA-01																												-0.499037	1.3e-08	0.0531678
02599:15407	2599	15407	3	AUX1-01
02647:1804	2647	1804	6	SDG8-01
02917:85098	2917	85098	7	SE-03																												-0.37818	4e-05	0.0299597
03176:46134	3176	46134	6	MBD9-01																			2.74066	0.00017	0.025419
03176:46135	3176	46135	6	MBD9-01										2.01157	0.00058	0.0213553
03176:53436	3176	53436	6	MBD9-01																															-0.309359	4.9e-06	0.0370199
03176:55174	3176	55174	6	MBD9-01																															0.322027	2.3e-06	0.0394976
03176:57411	3176	57411	6	MBD9-01																1.01935	2.6e-06	0.0389143													-0.3167	2.2e-06	0.0396959
03176:58469	3176	58469	6	MBD9-01																															0.316636	4.6e-06	0.0372451
03276:21025	3276	21025	7	GCR1-01																												-0.142014	1.8e-05	0.0325606
03320:80633	3320	80633	1	ANT-01																																								-1.33409	4.7e-06	0.0370805	-1.16865	1.1e-05	0.0341159
03460:62253	3460	62253	6	ABI5-01
03493:28739	3493	28739	2	PGP4-01
03493:29519	3493	29519	2	PGP4-01																			2.95688	0.00019	0.0248782
03712:60537	3712	60537	4	EBF1-03										-1.66608	2.1e-06	0.0398673
03784:24344	3784	24344	7	F5H-02
03784:24384	3784	24384	7	F5H-02
03784:27744	3784	27744	7	F5H-02										-2.26883	1.6e-06	0.0406738
03968:53399	3968	53399	5	FY-01
03968:54159	3968	54159	5	FY-01
03968:58072	3968	58072	5	FY-01
03991:80899	3991	80899	6	WRKY-02
03991:82224	3991	82224	6	WRKY-02																			-1.4676	1.8e-06	0.0402137	-1.29409	2.3e-05	0.031958	-1.20262	2.3e-07	0.046771
04041:70478	4041	70478	4	D14-04
04055:13559	4055	13559	4	CAD2-02																-0.725814	7.6e-05	0.0278634
04105:51523	4105	51523	1	KNAT-05
04119:52689	4119	52689	7	ALDH-09
04119:57634	4119	57634	7	ALDH-09
04119:57812	4119	57812	7	ALDH-09
04284:50081	4284	50081	2	CAD2-03
04284:50200	4284	50200	2	CAD2-03																																											0.816249	2.4e-06	0.0363152
04343:67346	4343	67346	2	C4H-03																																					-1.4274	0.00072	0.0205417				-1.29074	0.0003	0.0233452
04343:68262	4343	68262	2	C4H-03
04484:24452	4484	24452	4	PHYB-02																																											-0.771553	4.2e-06	0.0372432
04698:50277	4698	50277	4	2001-11-01
04698:50318	4698	50318	4	2001-11-01
04698:50584	4698	50584	4	2001-11-01
04698:50586	4698	50586	4	2001-11-01
04698:50588	4698	50588	4	2001-11-01
04698:50769	4698	50769	4	2001-11-01
04698:51117	4698	51117	4	2001-11-01
04698:52993	4698	52993	4	2001-11-01
04698:54454	4698	54454	4	2001-11-01
04698:54839	4698	54839	4	2001-11-01
04698:55137	4698	55137	4	2001-11-01
04698:55974	4698	55974	4	2001-11-01
04698:56889	4698	56889	4	2001-11-01
04698:56921	4698	56921	4	2001-11-01
04698:57172	4698	57172	4	2001-11-01
04698:57259	4698	57259	4	2001-11-01
04698:57269	4698	57269	4	2001-11-01
04698:57565	4698	57565	4	2001-11-01
04834:11239	4834	11239	7	COMT-01																															-0.233469	2.6e-06	0.039074
04834:13802	4834	13802	7	COMT-01
04906:7539	4906	7539	2	ARF-06
04906:7757	4906	7757	2	ARF-06
04906:9674	4906	9674	2	ARF-06																									1.57508	0.0011	0.0192144
04924:13963	4924	13963	2	SAMDC4-03
04939:21274	4939	21274	1	ABI1-01							0.671308	4e-05	0.0299439				1.35286	2.3e-05	0.0320792	0.945768	1.1e-05	0.0341149				-2.22954	1.8e-05	0.0328979	-1.69955	2.5e-05	0.0315678
04939:21742	4939	21742	1	ABI1-01																						-1.89292	0.00011	0.0268269
04939:21744	4939	21744	1	ABI1-01																						-1.89292	0.00011	0.0268269
04939:21998	4939	21998	1	ABI1-01																															-0.339666	3.5e-07	0.0456001
04996:30726	4996	30726	2	ALDH-02				-0.807318	4.2e-05	0.0300524
04996:31162	4996	31162	2	ALDH-02
04996:31489	4996	31489	2	ALDH-02
04996:31625	4996	31625	2	ALDH-02
04996:31685	4996	31685	2	ALDH-02
04996:31798	4996	31798	2	ALDH-02
04996:32640	4996	32640	2	ALDH-02
04996:33337	4996	33337	2	ALDH-02
04996:33826	4996	33826	2	ALDH-02
04996:36989	4996	36989	2	ALDH-02
04996:37048	4996	37048	2	ALDH-02
04996:37122	4996	37122	2	ALDH-02
04996:37201	4996	37201	2	ALDH-02
04996:37258	4996	37258	2	ALDH-02
04996:37357	4996	37357	2	ALDH-02
04996:37370	4996	37370	2	ALDH-02
05027:20060	5027	20060	6	PAL-11
05095:35739	5095	35739	4	ETO1-02
05453:4373	5453	4373	1	C3H-02				-1.1552	1.7e-05	0.0331366
05464:17291	5464	17291	3	VRN1-01
05526:46593	5526	46593	6	PDS1-01	-1.3691	0.00018	0.0252343							-1.65003	0.00011	0.0269343
05711:51569	5711	51569	5	HCT-15
05711:52796	5711	52796	5	HCT-15
05711:52986	5711	52986	5	HCT-15
05713:6080	5713	6080	7	ABI3-02
05713:6139	5713	6139	7	ABI3-02
05713:6285	5713	6285	7	ABI3-02
05713:6514	5713	6514	7	ABI3-02
05713:6529	5713	6529	7	ABI3-02
05713:6534	5713	6534	7	ABI3-02
05713:6547	5713	6547	7	ABI3-02
05713:6762	5713	6762	7	ABI3-02
05713:6791	5713	6791	7	ABI3-02
05713:7864	5713	7864	7	ABI3-02
05713:9670	5713	9670	7	ABI3-02
05743:2391	5743	2391	3	ABI1-02
05743:3395	5743	3395	3	ABI1-02
05743:3440	5743	3440	3	ABI1-02
05743:26864	5743	26864	3	ABI3-01
05743:27875	5743	27875	3	ABI3-01
05743:28556	5743	28556	3	ABI3-01
05743:28576	5743	28576	3	ABI3-01
05743:28594	5743	28594	3	ABI3-01
05743:30168	5743	30168	3	ABI3-01
05743:30177	5743	30177	3	ABI3-01
05743:30286	5743	30286	3	ABI3-01
05759:8436	5759	8436	2	CCA-04
06002:43333	6002	43333	6	MADS-08
06002:43415	6002	43415	6	MADS-08
06009:22909	6009	22909	4	NAC-13
06028:47185	6028	47185	3	ARF-03							-0.729494	1e-05	0.0344314							-0.894882	4.3e-05	0.0297409													0.329887	8.5e-07	0.0427181	0.273559	4.9e-07	0.0442616
06028:47269	6028	47269	3	ARF-03							-0.640994	8.6e-05	0.0274718							-0.846033	8.6e-05	0.0274705													0.282194	2.1e-05	0.0323054	0.227593	2.4e-05	0.0315607
06382:40494	6382	40494	3	CCA-02
06382:40529	6382	40529	3	CCA-02
06415:26051	6415	26051	5	SND-01
06622:4641	6622	4641	5	FPA-01
06788:56301	6788	56301	2	GRF-02
06788:56677	6788	56677	2	GRF-02
06788:56703	6788	56703	2	GRF-02
06828:35440	6828	35440	2	MYB-13																			-2.29719	9.9e-06	0.0346725
06974:41460	6974	41460	2	MAX3-01
06974:41807	6974	41807	2	MAX3-01
06979:32359	6979	32359	3	WUS-02																																								1.5167	2.4e-08	0.0541357
07045:15262	7045	15262	6	CLF-01
07101:22396	7101	22396	2	ARF-05										-2.25472	3e-05	0.0310515							3.45183	3.3e-05	0.0306634				2.49771	7.8e-05	0.0277935
07101:24061	7101	24061	2	ARF-05																									-2.66243	4.1e-05	0.0299108
07101:27164	7101	27164	2	ARF-05																			-3.88867	2.4e-06	0.0393079				-2.54341	5.2e-05	0.0291097
07375:37751	7375	37751	3	FWA-04																						3.54244	2.3e-05	0.0320598
07375:37754	7375	37754	3	FWA-04																						4.33004	4.9e-05	0.029521
07375:39598	7375	39598	3	FWA-04
07444:1384	7444	1384	4	CES-07
07445:25505	7445	25505	7	CCR-03
07580:13214	7580	13214	3	HD2C-01																						2.73568	6.5e-06	0.0361428
07580:13277	7580	13277	3	HD2C-01																						-3.2636	8.2e-06	0.0353811
07580:13303	7580	13303	3	HD2C-01																						-2.73456	3.7e-05	0.0304161
07580:13597	7580	13597	3	HD2C-01																						-2.92366	2.4e-05	0.0319258
07580:13598	7580	13598	3	HD2C-01																						2.92366	2.4e-05	0.0319258
07580:13679	7580	13679	3	HD2C-01																						2.54193	0.00013	0.0263888
07580:14260	7580	14260	3	HD2C-01																						-3.66782	1.7e-05	0.0330926
07580:14320	7580	14320	3	HD2C-01																						-3.66782	1.7e-05	0.0330926
07580:14348	7580	14348	3	HD2C-01																						3.54	1.2e-05	0.0341684
07580:14590	7580	14590	3	HD2C-01																						3.27899	1.3e-05	0.0339469
07580:14650	7580	14650	3	HD2C-01																						-3.95955	9.6e-05	0.0273085
07580:14667	7580	14667	3	HD2C-01																						-3.27899	1.3e-05	0.0339469
07580:14755	7580	14755	3	HD2C-01																						-3.31808	6.9e-05	0.0284112
07580:14821	7580	14821	3	HD2C-01																						3.51835	2.2e-05	0.0321724
07580:14850	7580	14850	3	HD2C-01																						3.51835	2.2e-05	0.0321724
07580:14854	7580	14854	3	HD2C-01																						3.51835	2.2e-05	0.0321724
07580:14856	7580	14856	3	HD2C-01																						3.22862	0.00037	0.022882
07580:14921	7580	14921	3	HD2C-01																						3.27899	1.3e-05	0.0339469
07580:14949	7580	14949	3	HD2C-01																						-3.27899	1.3e-05	0.0339469
07580:15027	7580	15027	3	HD2C-01																						3.66782	1.7e-05	0.0330926
07580:15041	7580	15041	3	HD2C-01																						-3.51835	2.2e-05	0.0321724
07580:15547	7580	15547	3	HD2C-01																						-3.54	1.2e-05	0.0341684
07580:15553	7580	15553	3	HD2C-01																						3.51835	2.2e-05	0.0321724
07580:15700	7580	15700	3	HD2C-01																						-3.54	1.2e-05	0.0341684
07580:15746	7580	15746	3	HD2C-01																						3.68275	9e-06	0.0350979
07613:15935	7613	15935	6	4CL-04																						1.43692	3.8e-05	0.0303995
07731:50155	7731	50155	2	HCT-21
07847:22759	7847	22759	5	FCA-03																									1.87171	1.5e-06	0.0406043
07864:12239	7864	12239	2	MYB-16
08026:3423	8026	3423	2	SIR3-01
08026:3602	8026	3602	2	SIR3-01
08026:4195	8026	4195	2	SIR3-01
08026:6447	8026	6447	2	SIR3-01
08026:6469	8026	6469	2	SIR3-01
08026:6732	8026	6732	2	SIR3-01
08026:6773	8026	6773	2	SIR3-01
08026:7634	8026	7634	2	SIR3-01
08026:8201	8026	8201	2	SIR3-01
08026:8648	8026	8648	2	SIR3-01
08026:9190	8026	9190	2	SIR3-01
08026:9373	8026	9373	2	SIR3-01
08026:9644	8026	9644	2	SIR3-01
08026:9692	8026	9692	2	SIR3-01
08026:9919	8026	9919	2	SIR3-01
08026:10136	8026	10136	2	SIR3-01
08026:10379	8026	10379	2	SIR3-01
08026:10718	8026	10718	2	SIR3-01
08026:10721	8026	10721	2	SIR3-01
08026:10754	8026	10754	2	SIR3-01
08194:19260	8194	19260	2	GA3OX-04													-1.33546	9.8e-05	0.0272511
08194:19488	8194	19488	2	GA3OX-04													-1.54174	6.4e-05	0.0286631
08442:5713	8442	5713	1	bHLHABAI-01																																					2.14002	1.1e-07	0.0437724	1.9183	1.8e-07	0.0476074	1.94742	6.6e-09	0.055247
08442:5841	8442	5841	1	bHLHABAI-01																																					2.27841	1.1e-07	0.0437943	2.03982	1.9e-07	0.0475117	2.07219	6.7e-09	0.0552088
08442:5907	8442	5907	1	bHLHABAI-01																																					2.27841	1.1e-07	0.0437943	2.03982	1.9e-07	0.0475117	2.07219	6.7e-09	0.0552088
08442:6909	8442	6909	1	bHLHABAI-01																																					2.10559	1.8e-06	0.0400353	1.9862	7.1e-07	0.0432328	2.01931	3.4e-08	0.0500598
08442:6918	8442	6918	1	bHLHABAI-01																																					-2.27841	1.1e-07	0.0437943	-2.03982	1.9e-07	0.0475117	-2.07219	6.7e-09	0.0552088
08442:7082	8442	7082	1	bHLHABAI-01													-1.91715	0.00048	0.0220173
08442:7242	8442	7242	1	bHLHABAI-01																																					-2.10559	1.8e-06	0.0400353	-1.9862	7.1e-07	0.0432328	-2.01931	3.4e-08	0.0500598
08442:7370	8442	7370	1	bHLHABAI-01																																								1.95018	5.9e-07	0.0438477	1.97121	3.2e-08	0.0501908
08442:7401	8442	7401	1	bHLHABAI-01																																											1.52352	6.2e-07	0.0406937
08442:7927	8442	7927	1	bHLHABAI-01																																											1.58216	9.3e-07	0.0393889
08442:7940	8442	7940	1	bHLHABAI-01																																											-1.58216	9.3e-07	0.0393889
08442:7962	8442	7962	1	bHLHABAI-01																																											-1.60986	8.9e-07	0.0395083
08442:7964	8442	7964	1	bHLHABAI-01																																											1.60986	8.9e-07	0.0395083
08442:8246	8442	8246	1	bHLHABAI-01																																					2.11787	2.4e-08	0.0541959	1.88766	4.6e-08	0.0520434	1.95589	5.1e-10	0.0633122
08442:8407	8442	8407	1	bHLHABAI-01													1.97026	0.00051	0.0217988
08442:8458	8442	8458	1	bHLHABAI-01																																					2.14266	1.5e-06	0.0409487	1.94245	1.9e-06	0.0399733	1.91803	2.4e-07	0.0464328
08442:8583	8442	8583	1	bHLHABAI-01																																											1.59874	1.2e-06	0.0413922
08442:8596	8442	8596	1	bHLHABAI-01																																					-2.51326	8.5e-08	0.0501447	-2.24003	1.7e-07	0.0479309	-2.31379	3e-09	0.0577035
08442:8614	8442	8614	1	bHLHABAI-01																																					-2.49078	5.4e-08	0.0515417	-2.15844	2.4e-07	0.0467255	-2.26895	2.5e-09	0.0582889
08522:2973	8522	2973	4	OBE1-01
08522:3011	8522	3011	4	OBE1-01
08522:6781	8522	6781	4	OBE1-01
08549:40075	8549	40075	1	GH3-01
08751:26406	8751	26406	4	PHP-01
08751:27936	8751	27936	4	PHP-01
09218:29200	9218	29200	1	AS-02
09218:29937	9218	29937	1	AS-02
09218:30820	9218	30820	1	AS-02
09269:25161	9269	25161	7	FT-01																																											0.666574	1.9e-06	0.0397469
09398:23152	9398	23152	4	FKF1-03										1.88937	0.00025	0.024054
09398:23190	9398	23190	4	FKF1-03										-1.85438	0.00012	0.0264915
09398:23777	9398	23777	4	FKF1-03										1.97449	8.9e-05	0.0275061
09561:25970	9561	25970	3	IRX-01
09919:7454	9919	7454	7	COP9-01
09919:7601	9919	7601	7	COP9-01
09963:26339	9963	26339	6	HCT-01																												0.234124	4.6e-08	0.0520976
10119:28996	10119	28996	4	SEU-03				-1.31078	5.4e-06	0.0368196							-1.33321	2.5e-07	0.0468455
10119:34541	10119	34541	4	SEU-03
10119:34724	10119	34724	4	SEU-03
10168:34026	10168	34026	3	XylT-04
10267:25850	10267	25850	6	4CL-01
10275:24836	10275	24836	6	KAN-06	-0.843187	1.8e-06	0.0362569							-0.974668	1.3e-06	0.0413519
10275:25240	10275	25240	6	KAN-06	-0.854556	1.2e-06	0.0376289							-0.934217	3.4e-06	0.0382327
10275:25381	10275	25381	6	KAN-06	-0.833212	1.5e-06	0.0408646							-1.01032	4.6e-07	0.0447318																0.211749	3e-06	0.0385929
10275:25394	10275	25394	6	KAN-06	-0.886063	4.2e-07	0.0450278							-1.01053	6.3e-07	0.0436928																0.222592	1.2e-06	0.0415825
10275:25647	10275	25647	6	KAN-06	0.84836	8.2e-07	0.0428263							1.02096	3e-07	0.0460841																-0.219097	1.2e-06	0.0416845
10275:25695	10275	25695	6	KAN-06	0.868325	4.5e-07	0.0407504							0.982854	5.7e-07	0.0440239																-0.212658	1.6e-06	0.0405836
10275:25735	10275	25735	6	KAN-06	-0.876488	5e-07	0.0444609				-0.457141	1.8e-06	0.0400913	-1.06201	1.5e-07	0.048373				-0.611015	1.3e-06	0.0411118
10275:25902	10275	25902	6	KAN-06	0.820564	1.6e-06	0.0408091
10275:26237	10275	26237	6	KAN-06	0.886661	3.9e-07	0.0412134							0.997442	5.9e-07	0.0439413																-0.207565	4.4e-06	0.0373453
10275:26436	10275	26436	6	KAN-06	-0.819024	3.3e-06	0.0382911				-0.458666	1.9e-06	0.0398583	-0.978395	1.7e-06	0.04054
10275:26846	10275	26846	6	KAN-06	0.902098	4.5e-07	0.0407343							1.00408	8.9e-07	0.0425799
10275:27102	10275	27102	6	KAN-06	0.903603	2.1e-08	0.0547322				0.452603	3.4e-07	0.0454668	0.984612	1.6e-07	0.0481818																-0.226127	8.7e-08	0.0500869				-0.150093	2.7e-07	0.046081
10275:28370	10275	28370	6	KAN-06	-0.898145	5.6e-08	0.0516157							-1.0343	7.5e-08	0.0505796				-0.612298	3.4e-07	0.0454558										0.225023	2.3e-07	0.0469481				0.144997	1.2e-06	0.0414292
10275:28379	10275	28379	6	KAN-06	-0.823066	1.6e-06	0.0406552							-0.958696	1.6e-06	0.0407634																0.212302	2.5e-06	0.0392195
10275:28421	10275	28421	6	KAN-06	-0.87651	1.9e-07	0.0476236				-0.451672	9.1e-07	0.0422965	-0.99551	3.1e-07	0.0459837																0.220274	6.2e-07	0.0437679
10275:28432	10275	28432	6	KAN-06	0.753429	2e-06	0.0400775				0.396798	5e-06	0.036768	0.865606	2.5e-06	0.039193				0.546054	1.9e-06	0.0399682
10275:28445	10275	28445	6	KAN-06	0.868292	2.7e-07	0.0464463				0.47535	2.5e-07	0.0464166	1.01824	1.9e-07	0.0476527				0.632044	2e-07	0.0471035										-0.219975	7.2e-07	0.043248
10275:28503	10275	28503	6	KAN-06																												-0.201693	1.4e-06	0.0411782
10275:29576	10275	29576	6	KAN-06	0.902793	4e-07	0.0452053				0.474579	1.1e-06	0.0417843	1.03938	4.5e-07	0.0447882
10336:25697	10336	25697	3	HAC3-01																																											1.12726	3.2e-07	0.042814
10368:10982	10368	10982	5	BIM2-03
10368:12262	10368	12262	5	BIM2-03
10368:12293	10368	12293	5	BIM2-03
10558:16485	10558	16485	4	D27-03
10558:16575	10558	16575	4	D27-03
10617:7503	10617	7503	4	LAC-01																																		0.470214	7.2e-06	0.0354846				-2.24681	2.5e-05	0.0315678	-2.2505	3e-06	0.0383185
10617:9789	10617	9789	4	LAC-01																												-0.576392	3.2e-05	0.0276175				-0.372635	8.5e-05	0.0275057
10617:10057	10617	10057	4	LAC-01
10790:17483	10790	17483	1	FCA-01																															-0.359051	6.4e-10	0.0657019
10825:4542	10825	4542	1	NA
10825:7845	10825	7845	1	NA
11103:18742	11103	18742	4	LUG-03	-2.94161	2.2e-07	0.0430202
11110:25791	11110	25791	1	MYB-02																						2.18405	1.6e-06	0.0407246
11110:27719	11110	27719	1	MYB-02																						-2.61991	1.5e-06	0.0409902	-2.02405	1.6e-06	0.0404145
11110:27789	11110	27789	1	MYB-02				-1.17398	4.1e-05	0.0301418	-0.638842	9.7e-07	0.0420986							-0.711119	4e-05	0.0299417
11120:27627	11120	27627	6	DWF5-01
11157:12536	11157	12536	7	BIM2-01							0.66573	0.0052	0.0141256							0.900239	0.0041	0.0148264													-0.374005	0.0001	0.0270581
11510:23109	11510	23109	1	ABI1-03							0.382432	1.2e-05	0.0339471
12064:7341	12064	7341	2	FLD-01
12274:23441	12274	23441	7	MAX2-01
12764:6509	12764	6509	1	SDG8-02																																								-0.614893	1.9e-07	0.0474902	-0.519877	1.3e-06	0.0408775
12764:7127	12764	7127	1	SDG8-02																																											0.525711	1.5e-06	0.0406696
12764:7202	12764	7202	1	SDG8-02																																											-0.542705	3.6e-06	0.0377416
12764:7232	12764	7232	1	SDG8-02																																											-0.546514	3e-06	0.0383146
12764:7722	12764	7722	1	SDG8-02																																								-0.636494	7.9e-07	0.0428917	-0.57716	7.7e-07	0.042768
12764:7731	12764	7731	1	SDG8-02																																								-0.552889	2.7e-06	0.0388541	-0.481009	6.8e-06	0.0357162
12764:7732	12764	7732	1	SDG8-02																																								-0.631506	9.1e-07	0.0424289	-0.572393	8.9e-07	0.0422773
12764:7781	12764	7781	1	SDG8-02																																								0.546629	3.7e-06	0.037882	0.479694	7.3e-06	0.0354584
12764:7867	12764	7867	1	SDG8-02
12764:7933	12764	7933	1	SDG8-02
12764:7956	12764	7956	1	SDG8-02																																											-0.543418	2.9e-06	0.0384471
12764:8551	12764	8551	1	SDG8-02																																											-0.595379	5.8e-07	0.0436296
12764:8834	12764	8834	1	SDG8-02																																											0.471967	1e-05	0.0343946
12764:8904	12764	8904	1	SDG8-02																																								0.621089	1.1e-06	0.0418717	0.571783	7.2e-07	0.0429843
12764:8917	12764	8917	1	SDG8-02																																								0.621089	1.1e-06	0.0418717	0.571783	7.2e-07	0.0429843
12764:9691	12764	9691	1	SDG8-02																																											-0.57583	5.7e-07	0.043712
12764:9751	12764	9751	1	SDG8-02																																								0.624301	1.1e-06	0.0418095	0.58068	5.4e-07	0.0438932
12764:10702	12764	10702	1	SDG8-02																																								0.625793	1.4e-06	0.0411568	0.565585	1.4e-06	0.0408076
12764:10717	12764	10717	1	SDG8-02																																								0.553029	3.3e-06	0.0382419
12764:11166	12764	11166	1	SDG8-02
12764:11328	12764	11328	1	SDG8-02
12764:11405	12764	11405	1	SDG8-02																																								-0.642304	5.7e-07	0.0439546	-0.590967	3.8e-07	0.045059
12764:12156	12764	12156	1	SDG8-02																																											0.555838	2.5e-06	0.0389747
12764:13182	12764	13182	1	SDG8-02
12764:13477	12764	13477	1	SDG8-02
12764:13574	12764	13574	1	SDG8-02
12764:13701	12764	13701	1	SDG8-02
12764:13708	12764	13708	1	SDG8-02
12764:14480	12764	14480	1	SDG8-02																																											-0.566267	1.1e-06	0.0415894
12764:14519	12764	14519	1	SDG8-02																																								0.556521	2.3e-06	0.0394545
12764:14522	12764	14522	1	SDG8-02																																								-0.639882	7e-07	0.0433022	-0.561465	1.6e-06	0.0404438
12764:14585	12764	14585	1	SDG8-02																																											-0.567056	1.2e-06	0.0414036
12764:15376	12764	15376	1	SDG8-02																																								0.546782	4.3e-06	0.0373632	0.488917	5.5e-06	0.0363471
14064:9795	14064	9795	4	ANT-04																												0.143248	1.9e-05	0.0293136
14064:10818	14064	10818	4	ANT-04
14275:7851	14275	7851	4	XylS-01
14578:8342	14578	8342	7	MADS-03																																		-0.105267	0.00018	0.0248007
14578:9628	14578	9628	7	MADS-03																												0.189636	4.1e-06	0.0372969				0.117444	2.9e-05	0.0307978
15476:5223	15476	5223	3	HY5-01																												-0.562201	0.00016	0.0255388				-0.370154	0.00025	0.023965
16486:7508	16486	7508	1	DUF247-02
16932:6771	16932	6771	4	HCT-18																																					-1.07545	1.9e-09	0.06224				-0.736085	1.4e-06	0.0406653
17001:1293	17001	1293	1	XylS-02
18696:7570	18696	7570	1	GA2OX-02
19929:1988	19929	1988	2	PIF-04																																								0.954072	1.2e-05	0.0340031	0.883224	1e-05	0.0316437
19929:3437	19929	3437	2	PIF-04																																								-0.949501	7.7e-06	0.0354952	-0.857848	1e-05	0.0344002
19929:3628	19929	3628	2	PIF-04																																											0.837305	3.9e-05	0.0298869
21593:2602	21593	2602	3	HCT-05																						-1.63709	1.1e-05	0.0345862
21593:2896	21593	2896	3	HCT-05																						-1.56294	3.7e-06	0.0380312
21593:2906	21593	2906	3	HCT-05																						-1.62107	9.7e-06	0.0348414
21593:3992	21593	3992	3	HCT-05																						1.76096	2.9e-06	0.0388115
21938:3744	21938	3744	2	ACS-02
[truncated: 63 more columns]
