# Supplementary material for: Seasonal Differences in Structural and Genetic Control of Digestibility in Perennial Ryegrass
Source: Front Plant Sci. 2022 Jan 4;12:801145. doi: 10.3389/fpls.2021.801145 (PMC8765707; doi:10.3389/fpls.2021.801145)
Supplement: Supplementary file 12 [file Table_8.xlsx]

## Sheet: Supplementary Table 8
Supplementary Table 8: Summary of identified genes for each trait and season (spring corrected for harvest date and autumn). Genes identified for OMD, NDFD and HC.NDF in spring corrected for harvest date were highlighted in green and genes identified for OMD, NDFD and ADL.NDF in autumn were highlighted in red.
			Spring						Autumn						QTLs in articles
chr	Scaffold	gene	NDF	OMD	ADL.NDF	C.NDF	HC.NDF	NDFD	NDF	OMD	ADL.NDF	C.NDF	HC.NDF	NDFD	Pembleton et al., 2013	Ralph et al., 2004	Chavigneau et al., 2012
1	18	RAV-05			1	1	1
1	267	VEF2-02			1
1	445	SAD1-01		1
1	868	HCT-27								1							NDF, DINAGZ, IVNDF
1	1224	HYL1-01						1	1	1
1	1224	SWI-01							1	1
1	1224	TIR1-01							1
1	2188	ARF-02	1	1
1	2193	RGA-03								1	1			1
1	2239	CAD2-11	1	1												ADL	KL/NDF
1	3320	ANT-01										1
1	4105	KNAT-05		1
1	4939	ABI1-01							1	1	1			1
1	5453	C3H-02												1			ADL/NDF, KL/NDF, IVNDF, NDF, DINAGZ
1	8442	bHLHABAI-01				1				1		1	1				KL/NDF, IVNDF, NDF, DINAGZ
1	8549	GH3-01			1
1	9218	AS-02	1	1	1												NDF, IVNDFD, DINAGZ, ADL/NDF
1	10790	FCA-01									1
1	10825	NA			1		1
1	11110	MYB-02							1	1				1		ADL/NDF, KL/NDF, DINAGZ, ADL	NDF, IVNDF, ADL/NDF, KL/NDF, DINAGZ
1	11510	ABI1-03												1
1	12764	SDG8-02			1							1	1
1	16486	DUF247-02			1
1	17001	XylS-02			1
1	18696	GA2OX-02											1
2	251	USP1-01												1
2	522	CES-02		1				1
2	781	SPL3-03						1
2	1281	XylT-01	1
2	1423	PAL-03	1	1									1			ADL/NDF
2	1423	PAL-04	1	1												ADL/NDF
2	1423	PAL-05	1													ADL/NDF
2	2446	ETO1-01		1
2	3493	PGP4-01				1			1
2	4284	CAD2-03			1							1				ADL	KL/NDF
2	4343	C4H-03			1							1	1			ADL
2	4906	ARF-06						1	1
2	4924	SAMDC4-03					1
2	4996	ALDH-02				1	1							1
2	5759	CCA-04											1
2	6788	GRF-02						1
2	6828	MYB-13							1							ADL/NDF, KL/NDF, DINAGZ, ADL	NDF, IVNDF, ADL/NDF, KL/NDF, DINAGZ
2	6974	MAX3-01		1				1
2	7101	ARF-05							1	1
2	7731	HCT-21						1									NDF, DINAGZ, IVNDF
2	7864	MYB-16			1											ADL/NDF, KL/NDF, DINAGZ, ADL	NDF, IVNDF, ADL/NDF, KL/NDF, DINAGZ
2	8026	SIR3-01			1
2	8194	GA3OX-04								1
2	12064	FLD-01					1
2	19929	PIF-04										1	1
2	21938	ACS-02	1
3	341	FVE-01	1	1	1				1
3	426	BARD1-02												1
3	500	GBF-04		1
3	1276	GI-01					1
3	1379	SPA-02									1			1
3	1609	LUG-02				1	1	1
3	1638	SHI-02									1
3	1935	MADS-06	1
3	2333	YUC-02	1
3	2351	AUXIAA-03							1		1
3	2599	AUX1-01					1
3	5464	VRN1-01			1
3	5743	ABI1-02	1		1
3	5743	ABI3-01	1	1
3	6028	ARF-03								1	1			1
3	6382	CCA-02				1	1
3	6979	WUS-02										1
3	7375	FWA-04	1						1
3	7580	HD2C-01	1	1					1
3	9561	IRX-01											1
3	10168	XylT-04		1
3	10336	HAC3-01										1
3	15476	HY5-01									1
3	21593	HCT-05							1								NDF, DINAGZ, IVNDF
4	6	CCR-06			1											ADL	NDF, IVNDF, ADL/NDF, DINAGZ
4	289	FWA-03		1						1
4	1055	PAL-02									1					ADL/NDF
4	1206	SQS-01				1
4	1362	TB1-01												1
4	2215	DRM1-01										1	1
4	2339	OBE1-02				1	1			1	1			1
4	2400	AN3-03												1
4	2505	GPA-01									1
4	3712	EBF1-03								1
4	4041	D14-04				1	1
4	4055	CAD2-02								1						ADL	KL/NDF
4	4484	PHYB-02										1	1
4	4698	NOV-01				1	1
4	5095	ETO1-02		1
4	6009	NAC-13		1		1	1	1									IVNDF, NDF, DINAGZ, KL/NDF
4	7444	CES-07			1
4	8522	OBE1-01						1
4	8751	PHP-01						1
4	9398	FKF1-03								1
4	10119	SEU-03	1		1					1				1
4	10558	D27-03	1
4	10617	LAC-01			1						1	1	1				IVNDF, NDF, DINAGZ, KL/NDF
4	11103	LUG-03												1
4	14064	ANT-04				1	1				1
4	14275	XylS-01											1
4	16932	HCT-18										1	1				NDF, DINAGZ, IVNDF
5	23	MYB-10						1								ADL/NDF, KL/NDF, DINAGZ, ADL	NDF, IVNDF, ADL/NDF, KL/NDF, DINAGZ
5	148	AN3-02											1
5	489	PFT1-01							1
5	591	CAND1-01										1	1
5	2361	EIN2-01									1
5	2361	EIN2-01										1
5	3968	FY-01			1
5	5711	HCT-15	1														NDF, DINAGZ, IVNDF
5	6415	SND-01	1
5	6622	FPA-01											1
5	7847	FCA-03							1
5	10368	BIM2-03			1
6	655	SAMDC4-01						1					1
6	1104	ETR1-02	1
6	2647	SDG8-01		1
6	3176	MBD9-01							1	1	1
6	3460	ABI5-01			1
6	3991	WRKY-02		1				1	1
6	5027	PAL-11					1									ADL/NDF
6	5526	PDS1-01								1				1
6	6002	MADS-08	1
6	7045	CLF-01				1
6	7613	4CL-04							1						IVVDMD-R, ADF-R, NDF-R, CP-V	ADL	KL/NDF, IVNDF, NDF, DINAGZ
6	9963	HCT-01									1						NDF, DINAGZ, IVNDF
6	10267	4CL-01				1	1								IVVDMD-R, ADF-R, NDF-R, CP-V	ADL	KL/NDF, IVNDF, NDF, DINAGZ
6	10275	KAN-06								1	1			1			IVNDF, NDF, DINAGZ
6	11120	DWF5-01			1
7	414	CCoAOMT-05												1		ADL/NDF, KL/NDF, DINAGZ	KL/NDF
7	556	AMP1-01	1
7	646	HCT-04									1						NDF, DINAGZ, IVNDF
7	658	ZEP-01						1
7	865	TOP1A-01	1	1
7	1036	HCT-16			1												NDF, DINAGZ, IVNDF
7	1132	SPL3-02	1	1		1	1		1
7	1558	ALDH-01		1
7	2917	SE-03									1
7	3276	GCR1-01									1
7	3784	F5H-02			1					1						ADL	KL/NDF
7	4119	ALDH-09		1	1
7	4834	COMT-01		1							1					ADL/NDF
7	5713	ABI3-02		1		1	1	1
7	7445	CCR-03			1											ADL	NDF, IVNDF, ADL/NDF, DINAGZ
7	9269	FT-01										1
7	9919	COP9-01		1
7	11157	BIM2-01								1	1			1
7	12274	MAX2-01		1
7	14578	MADS-03									1
